# Supplementary material for: Accurately Assessing the Risk of Schizophrenia Conferred by Rare Copy-Number Variation Affecting Genes with Brain Function
Source: PLoS Genet. 2010 Sep 9;6(9):e1001097. doi: 10.1371/journal.pgen.1001097 (PMC2936523; doi:10.1371/journal.pgen.1001097)
Supplement: Table S6 — CNVprop scores of genes. (0.66 MB TXT) [file pgen.1001097.s007.txt]

HUGO_Gene_Name	ENTREZ	length(MB)	intron_score	Gene_Density	CNV_Propensity	Overlapping_CNV
A1BG	1	0.014289	0	5.71449	-3.90318	0
A2M	2	0.048255	0	1.90048	-3.40267	0
NAT1	9	0.013206	0	1.07722	-3.3965	0
NAT2	10	0.009969	0	0.90119	-3.38495	0
SERPINA3	12	0.031996	0	2.67769	-3.52711	0
AADAC	13	0.014416	0	1.49201	-3.43915	0
AAMP	14	0.006042	0	6.19266	-3.97552	0
AARS	16	0.037116	0	4.57417	-3.72308	0
ABAT	18	0.109989	0.0195059	1.05184	-3.13563	0
ABCA1	19	0.147153	0.00118787	0.38431	-2.99689	0
ABCA2	20	0.021689	0	11.0419	-4.47047	0
ABCA3	21	0.064869	0	6.28404	-3.84415	0
ABCF1	23	0.02014	0	7.18825	-4.05097	0
ABCA4	24	0.128312	0	0.895673	-3.09989	0
ABL1	25	0.173795	0.22245	1.17517	-2.73095	0
ABP1	26	0.032311	0	4.16891	-3.69012	0
ABL2	27	0.130306	0.143096	1.18363	-2.93997	0
ABO	28	0.020068	0	5.1257	-3.82463	0
ABR	29	0.183858	0.0524633	1.16657	-2.92766	0
ACAA1	30	0.014409	0	4.06791	-3.72206	0
ACACA	31	0.324976	0.0143432	0.764462	-2.59404	0
ACACB	32	0.151631	0.00322981	2.02655	-3.16382	0
ACADL	33	0.0375	0	0.752509	-3.30245	0
ACADM	34	0.039313	0	1.50095	-3.38029	0
ACADS	35	0.014241	0	4.7965	-3.80248	0
ACADSB	36	0.049378	0.00300348	2.3167	-3.44176	0
ACADVL	37	0.005433	0	13.3761	-4.76589	0
ACAT1	38	0.026018	0	2.36685	-3.50734	0
ACAT2	39	0.017099	0	4.19665	-3.72973	0
ACCN1	40	1.14372	0.731605	0.243305	0.367253	0
ACCN2	41	0.025908	0	4.72672	-3.76677	0
ACHE	43	0.006101	0	7.20257	-4.08629	0
ACLY	47	0.052094	0	7.31312	-3.98788	0
ACO1	48	0.066232	0	1.27584	-3.29086	0
ACR	49	0.007076	0	4.11818	-3.74521	0
ACO2	50	0.059865	0.00992627	4.18531	-3.61274	0
ACOX1	51	0.037853	0	6.80598	-3.96641	0
ACP1	52	0.013411	0	0.134639	-3.29249	0
ACP2	53	0.009511	0	6.18108	-3.96591	0
ACP5	54	0.004327	0	7.00807	-4.06919	0
ACPP	55	0.05093	0	1.26481	-3.32643	0
ACRV1	56	0.008714	0	3.80248	-3.7066	0
ACTA1	58	0.002851	0	2.44627	-3.57175	0
ACTA2	59	0.056274	0.0265933	2.0971	-3.37028	1
ACTB	60	0.003454	0	2.83512	-3.613	0
ACTC1	70	0.007631	0	1.74614	-3.48337	0
ACTG1	71	0.002829	0	4.79244	-3.82946	0
ACTG2	72	0.026688	0	3.36717	-3.61559	0
ACTN4	81	0.082844	0.0601602	4.06102	-3.4783	0
ACTL6A	86	0.025486	0	2.69732	-3.54491	0
ACTN1	87	0.104917	0.0527623	0.826416	-3.07966	0
ACTN2	88	0.077789	0.00962737	0.921096	-3.21156	0
ACTN3	89	0.016407	0	9.06058	-4.26557	0
ACVR1	90	0.139416	0.0147075	0.378607	-2.99722	0
ACVR1B	91	0.045375	0.00133497	3.32748	-3.56457	0
ACVR2A	92	0.086209	0.0543065	0.698022	-3.10851	0
ACVR2B	93	0.038844	0.00101576	2.61183	-3.50209	0
ACVRL1	94	0.015944	0	3.71314	-3.67941	0
ACY1	95	0.005656	0	8.0085	-4.17587	0
ACYP1	97	0.010809	0	4.49942	-3.7781	0
ACYP2	98	0.190026	0.34839	0.69545	-2.47489	1
ADA	100	0.032214	0	3.52031	-3.61912	0
ADAM8	101	0.014452	0	6.07932	-3.94286	0
ADAM10	102	0.153668	0.0190459	0.862017	-3.01039	0
ADAR	103	0.045904	0	4.21657	-3.66268	0
ADARB1	104	0.15196	0.0241518	0.874091	-3.00916	0
ADARB2	105	0.551646	0.492512	0.12839	-1.35531	0
ADCY1	107	0.14859	0.00216455	0.362378	-2.98975	0
ADCY2	108	0.433852	0.207995	0.240218	-2.02204	0
ADCY3	109	0.100018	0.0438278	1.70923	-3.20005	0
ADCY5	111	0.163994	0.0164052	0.936759	-2.99722	0
ADCY6	112	0.022846	0	4.27456	-3.72447	0
ADCY7	113	0.043978	0.000168507	1.52189	-3.37115	0
ADCY8	114	0.260289	0.0373249	0.041811	-2.64017	0
ADCY9	115	0.153535	0.191829	1.43692	-2.84836	0
ADCYAP1	116	0.00723	0	1.02262	-3.40487	0
ADCYAP1R1	117	0.05417	0	0.859719	-3.27415	0
ADD1	118	0.086206	0.00085787	2.47667	-3.37361	0
ADD2	119	0.16058	0.0546426	1.15034	-2.97898	0
ADD3	120	0.139216	0.157169	0.514246	-2.82667	0
ADFP	123	0.011815	0	0.967646	-3.38781	0
ADH1A	124	0.014619	0	2.93733	-3.59739	0
ADH1B	125	0.015046	0	3.06778	-3.61069	0
ADH1C	126	0.016269	0	2.83227	-3.58189	0
ADH4	127	0.020617	0	2.42427	-3.52663	0
ADH5	128	0.017802	0	2.56251	-3.54858	0
ADH6	130	0.016609	0	2.50292	-3.5449	0
ADH7	131	0.023108	0	2.09901	-3.48492	0
ADK	132	0.558096	0.254878	0.474684	-1.68796	1
ADM	133	0.002293	0	1.92353	-3.51568	0
ADORA1	134	0.039698	0.000223187	4.14382	-3.66932	0
ADORA2A	135	0.024617	0	2.94402	-3.57409	0
ADORA2B	136	0.03098	0.00946359	1.73153	-3.41329	0
ADORA3	140	0.080628	0.0837789	3.00951	-3.33732	0
ADPRH	141	0.01027	0	4.55238	-3.78521	0
PARP1	142	0.04741	0	1.3219	-3.34116	0
PARP4	143	0.09188	0	0.679711	-3.16374	0
ADRA1D	146	0.028382	0.00411961	1.58168	-3.41005	0
ADRA1B	147	0.056278	0.0761109	1.03435	-3.18894	0
ADRA1A	148	0.117256	0.159894	0.546825	-2.87948	0
ADRA2A	150	0.00365	0	0.884272	-3.39828	0
ADRA2B	151	0.003266	0	3.00135	-3.63171	0
ADRA2C	152	0.002144	0	0.981117	-3.41254	0
ADRB1	153	0.002862	0	1.49186	-3.4669	0
ADRB2	154	0.002033	0	1.96754	-3.52114	0
ADRB3	155	0.003669	0	3.97237	-3.73738	0
ADRBK1	156	0.020125	0	6.14342	-3.93626	0
ADRBK2	157	0.164398	0.0348339	0.484356	-2.92252	1
ADSL	158	0.020072	0	2.86035	-3.57583	0
ADSS	159	0.043618	0	0.985265	-3.3133	0
AP2A1	160	0.04019	0	7.3069	-4.01581	0
AP2A2	161	0.0864	0.0127787	4.08301	-3.534	0
AP1B1	162	0.060901	0.000119088	3.56075	-3.55445	0
AP2B1	163	0.139155	0.00261006	2.62092	-3.25989	0
AP1G1	164	0.080072	0	3.1029	-3.45825	0
AEBP1	165	0.0102	0	6.07871	-3.95301	0
AES	166	0.010057	0	6.08726	-3.95429	0
CRISP1	167	0.032237	0	1.44299	-3.39093	0
AFG3L1	172	0.028208	0	5.33851	-3.82843	0
AFM	173	0.022257	0	2.21692	-3.49991	0
AFP	174	0.01956	0	2.33168	-3.519	0
AGA	175	0.011668	0	1.47901	-3.44433	0
ACAN	176	0.071912	0.0122228	1.75289	-3.31365	0
AGER	177	0.003278	0	13.5588	-4.79113	0
AGL	178	0.07394	0	1.39029	-3.2849	0
AGRP	181	0.001243	0	7.24259	-4.10236	0
JAG1	182	0.036363	0	0.281972	-3.2535	0
AGT	183	0.012068	0	1.99961	-3.50054	0
AGTR1	185	0.045133	0.000504688	0.857669	-3.29499	0
AGTRL1	187	0.003847	0	3.03616	-3.63414	0
AGXT	189	0.010375	0	2.4589	-3.55505	0
AHCY	191	0.031246	0	2.55508	-3.51544	0
AHR	196	0.047468	0	0.247841	-3.22306	0
AHSG	197	0.008259	0	4.33182	-3.76583	0
AIF1	199	0.001766	0	15.7674	-5.03732	0
AIM1	202	0.05903	0	1.15398	-3.29479	0
AK1	203	0.011264	0	7.3828	-4.09367	0
AK2	204	0.028907	0	3.00586	-3.57057	0
AK3L1	205	0.079944	0.0373082	0.824806	-3.15968	0
AKT1	207	0.026394	0	2.91431	-3.56656	0
AKT2	208	0.055042	0	4.10888	-3.62889	0
ALAD	210	0.015027	0	5.33133	-3.85933	0
ALAS1	211	0.016228	0	6.18608	-3.95031	0
ALB	213	0.016965	0	2.23647	-3.51478	0
ALCAM	214	0.210032	0.285445	0.115376	-2.44524	0
ALDH1A1	216	0.052383	0	0.201204	-3.20613	0
ALDH2	217	0.043439	0	2.29853	-3.45796	0
ALDH3A1	218	0.010311	0	2.95414	-3.60959	0
ALDH1B1	219	0.005956	0	1.31955	-3.44054	0
ALDH1A3	220	0.036822	0	1.26816	-3.36071	0
ALDH3B1	221	0.020696	0	4.69808	-3.77616	0
ALDH3B2	222	0.019053	0	5.08507	-3.82261	0
ALDH9A1	223	0.036452	0	1.85269	-3.42579	0
ALDH3A2	224	0.028845	0	2.59999	-3.52615	0
ABCD2	225	0.068822	0	0.355396	-3.18355	0
ALDOA	226	0.017264	0	9.27203	-4.28673	1
ALDOB	229	0.014448	0	3.33683	-3.64168	0
ALDOC	230	0.003819	0	9.38078	-4.33099	0
AKR1B1	231	0.016782	0	1.21461	-3.403	0
ALK	238	0.728793	0.388077	0.122125	-1.06511	0
ALOX12	239	0.014672	0	7.91667	-4.14411	0
ALOX5	240	0.071935	0	0.842419	-3.22955	0
ALOX5AP	241	0.028888	0	0.764509	-3.32447	0
ALOX12B	242	0.015068	0	8.30143	-4.18542	0
ANXA8L2	244	0.023924	0	1.1429	-3.37795	0
ALOX15	246	0.010747	0	6.1472	-3.95922	0
ALOX15B	247	0.010094	0	8.3437	-4.20201	0
ALPI	248	0.00391	0	3.98276	-3.73794	0
ALPL	249	0.069048	0.0333647	1.25945	-3.23875	0
ALPP	250	0.004252	0	3.39824	-3.67293	0
ALPPL2	251	0.003874	0	3.65522	-3.70206	0
ALX3	257	0.010326	0	3.17227	-3.63351	0
AMBN	258	0.015004	0	1.55892	-3.44508	0
AMBP	259	0.018345	0	2.7491	-3.56776	0
AMD1	262	0.020927	0	1.26497	-3.39856	0
AMELY	266	0.00811	0	0.656018	-3.36249	0
AMFR	267	0.064081	0	3.37809	-3.52691	0
AMH	268	0.00296	0	8.98875	-4.29	0
AMHR2	269	0.007672	0	6.6234	-4.01891	0
AMPD1	270	0.022455	0	2.44723	-3.52473	0
AMPD2	271	0.012219	0	6.5589	-4.00089	0
AMPD3	272	0.056903	0	1.75426	-3.36583	0
AMPH	273	0.247716	0.121648	0.241927	-2.58233	0
BIN1	274	0.059258	0.00932529	0.89494	-3.25362	0
AMT	275	0.005802	0	7.06214	-4.07158	0
AMY1A	276	0.009034	0.0558125	0.816693	-3.30508	0
AMY2B	280	0.150184	0.171313	0.611784	-2.79256	0
ANG	283	0.01001	0	4.67797	-3.79963	0
ANGPT1	284	0.248545	0.246467	0.0757409	-2.39919	0
ANGPT2	285	0.063612	0.00906674	1.3901	-3.29787	0
ANK1	286	0.243537	0.135841	1.21942	-2.6812	0
ANK2	287	0.565658	0.264897	0.161696	-1.62234	0
ANK3	288	0.704997	0.2819	0.148116	-1.26373	0
ANPEP	290	0.029947	0	3.33811	-3.60456	0
SLC25A4	291	0.004028	0	2.54978	-3.58029	0
ANXA1	301	0.018527	0	0.222561	-3.28985	0
ANXA2	302	0.050836	0	0.814189	-3.27717	0
ANXA3	306	0.058864	0	0.87455	-3.2645	0
ANXA4	307	0.08447	0.0247427	1.76726	-3.2687	0
ANXA5	308	0.028996	0	1.39153	-3.39307	0
ANXA6	309	0.0571	0	1.84506	-3.37532	0
ANXA7	310	0.038653	0	3.59786	-3.61216	0
ANXA11	311	0.050554	0.00084595	0.94086	-3.29065	0
ANXA13	312	0.056614	0.000946321	1.02965	-3.28571	0
AOAH	313	0.211546	0.0143019	0.30969	-2.8168	0
AOC2	314	0.006117	0	9.57767	-4.34709	0
AOX1	316	0.085487	0	1.65626	-3.28636	0
APAF1	317	0.090134	0	1.45096	-3.25264	0
NUDT2	318	0.014193	0	3.71787	-3.68414	0
APOF	319	0.002229	0	9.7587	-4.37632	0
APBA1	320	0.242021	0.277377	0.490364	-2.42006	1
APBA2	321	0.196673	0.126689	0.105712	-2.68348	1
APBB1	322	0.02429	0	5.17937	-3.82037	0
APBB2	323	0.40025	0.119292	0.25348	-2.22003	0
APC	324	0.138719	0.00586707	0.866148	-3.06397	0
APCS	325	0.001046	0	2.40211	-3.57124	0
AIRE	326	0.01234	0	4.58938	-3.7843	0
APEH	327	0.0095	0	6.94956	-4.05033	0
APEX1	328	0.002637	0	5.7376	-3.93373	0
BIRC2	329	0.031436	0	2.20801	-3.47687	0
BIRC3	330	0.020272	0	2.15854	-3.49827	0
BIRC5	332	0.01144	0	3.75172	-3.69447	0
APLP1	333	0.011299	0	8.85763	-4.25556	0
APLP2	334	0.0749	0.0233353	1.26477	-3.23836	0
APOA1	335	0.00187	0	4.96526	-3.85075	0
APOA2	336	0.001336	0	10.5916	-4.46993	0
APOA4	337	0.002594	0	4.98457	-3.85113	0
APOB	338	0.042645	0	0.319667	-3.24254	0
APOBEC1	339	0.016507	0	3.51182	-3.65595	0
APOC1	341	0.00503	0	7.63596	-4.13646	0
AQP8	343	0.011969	0	1.84156	-3.48342	0
APOC2	344	0.003576	0	7.98516	-4.1783	0
APOC3	345	0.003164	0	5.00184	-3.85166	0
APOC4	346	0.003257	0	8.00672	-4.18144	0
APOD	347	0.015414	0	1.80006	-3.47058	0
APOE	348	0.003612	0	7.56764	-4.13236	0
APOH	350	0.01741	0	0.583658	-3.33219	0
APP	351	0.290272	0.0324796	0.252739	-2.59759	0
APRT	353	0.002466	0	5.76667	-3.93733	0
KLK3	354	0.00585	0	8.26377	-4.20344	0
FAS	355	0.025255	0	2.25104	-3.49645	1
FASLG	356	0.007828	0	1.17862	-3.42057	0
AQP1	358	0.013664	0	1.51815	-3.44383	0
AQP2	359	0.008136	0	5.64828	-3.9107	0
AQP3	360	0.006437	0	3.29065	-3.65586	0
AQP4	361	0.01371	0	0.747977	-3.35913	0
AQP5	362	0.004183	0	5.96502	-3.95499	0
AQP6	363	0.009946	0	5.7223	-3.91448	0
AQP7	364	0.017752	0	3.23444	-3.62249	0
AQP9	366	0.047703	0.00657682	0.615222	-3.25426	0
ABCC6	368	0.073907	0	1.21245	-3.26545	0
ARCN1	372	0.03062	0	5.00315	-3.78581	0
TRIM23	373	0.034681	0	3.0124	-3.55741	0
AREG	374	0.179793	0.342257	0.697024	-2.50766	0
ARF1	375	0.016553	0	2.39303	-3.53296	0
ARF3	377	0.021261	0	6.07926	-3.92648	0
ARF4	378	0.026126	0	1.55729	-3.41817	0
ARL4D	379	0.002152	0	3.81288	-3.72351	0
ARF5	381	0.003236	0	3.70505	-3.70907	0
ARF6	382	0.004037	0	2.10067	-3.53094	0
ARG1	383	0.011104	0	2.31351	-3.53733	0
ARG2	384	0.031858	0.000165773	3.87486	-3.6587	0
RHOA	387	0.052948	0.0223249	5.27048	-3.73236	0
RHOB	388	0.002367	0	1.17997	-3.43384	0
RHOC	389	0.006277	0	3.71489	-3.70284	0
RND3	390	0.019472	0	0.152347	-3.27987	0
RHOG	391	0.014006	0	3.2811	-3.63662	0
ARHGAP1	392	0.023489	0	2.41659	-3.51888	0
ARHGAP5	394	0.082746	0.00710449	0.277841	-3.13229	0
ARHGDIA	396	0.003642	0	9.96273	-4.39533	0
ARHGDIB	397	0.019613	0	3.18328	-3.6124	0
ARHGDIG	398	0.002763	0	9.21964	-4.31583	0
RHOH	399	0.047755	0.0499626	1.10855	-3.2517	0
ARL1	400	0.014658	0	1.87659	-3.4808	0
PHOX2A	401	0.0051	0	4.46506	-3.78805	0
ARL2	402	0.008071	0	10.8726	-4.48461	0
ARL3	403	0.040703	0	3.98215	-3.64944	0
ARNT	405	0.067001	0	4.18001	-3.60796	0
ARNTL	406	0.109488	0.00943743	0.833346	-3.12597	0
ARRB1	408	0.086392	0.0870093	1.55231	-3.15921	0
ARRB2	409	0.011007	0	8.1549	-4.17908	0
ARSA	410	0.003159	0	5.85338	-3.94519	0
ARSB	411	0.209321	0.0992828	0.695435	-2.75361	0
ART1	417	0.019286	0	3.43611	-3.64095	0
ART3	419	0.101582	0.0387439	3.12332	-3.35822	0
ART4	420	0.014169	0	3.17082	-3.62412	0
ASAH1	427	0.028583	0	1.42094	-3.39729	0
ASCL1	429	0.002843	0	0.943374	-3.40671	0
ASCL2	430	0.002455	0	3.21885	-3.65755	0
ASGR1	432	0.006133	0	10.6345	-4.46312	0
ASGR2	433	0.013488	0	8.46754	-4.20746	0
ASIP	434	0.008978	0	2.92852	-3.60998	0
ASL	435	0.017554	0	1.62898	-3.44665	0
ASNA1	439	0.010832	0	9.85774	-4.36652	0
ASNS	440	0.020414	0	1.05314	-3.37653	0
ASPA	443	0.025297	0	4.26981	-3.71806	0
ASPH	444	0.211183	0.0102741	0.319153	-2.82397	0
ASS1	445	0.056568	0	1.03099	-3.2872	0
ASTN1	460	0.307584	0.129523	0.419598	-2.44766	0
SERPINC1	462	0.013532	0	2.93961	-3.60025	0
ZFHX3	463	0.276452	0.167358	1.09936	-2.54777	0
ATF1	466	0.057089	0	2.28975	-3.42419	0
ATF3	467	0.05542	0.0405184	1.37224	-3.27456	0
ATF4	468	0.002123	0	5.06829	-3.86146	0
ATIC	471	0.037788	0	0.953461	-3.32382	0
ATM	472	0.146268	0	1.07062	-3.07594	0
RERE	473	0.465236	0.141695	0.45716	-2.05695	0
ATOH1	474	0.001065	0	0.721855	-3.38666	0
ATOX1	475	0.015828	0	2.18212	-3.51154	0
ATP1A1	476	0.031561	0	0.865675	-3.32915	0
ATP1A2	477	0.027827	0	5.89676	-3.89066	1
ATP1A3	478	0.027649	0	5.71739	-3.87139	0
ATP12A	479	0.031224	0	1.11917	-3.3578	0
ATP1A4	480	0.035416	0	5.80814	-3.86268	0
ATP1B1	481	0.026014	0	1.54725	-3.41734	0
ATP1B2	482	0.006836	0	11.5448	-4.5614	0
ATP1B3	483	0.049913	0.0029276	1.43192	-3.34341	0
FXYD2	486	0.008018	0	3.08393	-3.62936	0
ATP2A1	487	0.026022	0	5.37541	-3.83774	0
ATP2A2	488	0.069866	0.0035965	2.10126	-3.36808	1
ATP2A3	489	0.040568	0	3.5833	-3.60596	0
ATP2B1	490	0.068019	0	0.648462	-3.21766	0
ATP2B2	491	0.381973	0.170662	0.906263	-2.26861	0
ATP2B4	493	0.117282	0.057386	1.5785	-3.1265	0
ATP4A	495	0.013466	0	8.66389	-4.22907	0
ATP4B	496	0.00938	0	3.0774	-3.62537	0
ATP5A1	498	0.02009	0	2.07142	-3.48914	0
ALDH7A1	501	0.052165	0	0.833563	-3.2761	0
ATP5B	506	0.007894	0	7.14304	-4.07544	0
ATP5C1	509	0.01967	0	2.3918	-3.52534	0
ATP5D	513	0.003076	0	9.76356	-4.37482	0
ATP5E	514	0.00369	0	4.35289	-3.77912	0
ATP5F1	515	0.012783	0	4.68926	-3.79421	0
ATP5G1	516	0.003085	0	5.55103	-3.91216	0
ATP5G2	517	0.011569	0	4.37188	-3.76227	0
ATP5G3	518	0.005505	0	1.51982	-3.46362	0
ATP5I	521	0.001898	0	4.38498	-3.78695	0
ATP5J	522	0.011175	0	2.21863	-3.52674	0
ATP6V1A	523	0.064996	0.011414	1.94614	-3.35255	0
ATP6V1B1	525	0.029564	0	2.79469	-3.5458	0
ATP6V1B2	526	0.024504	0	1.52529	-3.41856	0
ATP6V0C	527	0.006267	0	8.35146	-4.21206	0
ATP6V1C1	528	0.052038	0	0.958411	-3.29012	0
ATP6V1E1	529	0.036686	0	2.70069	-3.51836	0
ATP6V0B	533	0.003371	0	6.48232	-4.01375	0
ATP6V1G2	534	0.002388	0	13.9001	-4.83076	0
ATP6V0A1	535	0.063736	0	5.74892	-3.78811	0
ATP5O	539	0.012402	0	3.00645	-3.61031	0
ATP7B	540	0.078826	0.018635	1.44079	-3.25438	0
ATR	545	0.129592	0	1.18173	-3.12823	0
KIF1A	547	0.106441	0.00040205	1.8311	-3.25467	0
AUH	549	0.14811	0.109137	0.407743	-2.85628	0
AUP1	550	0.0032	0	9.69234	-4.3667	0
AVP	551	0.002169	0	6.218	-3.98761	0
AVPR1A	552	0.006375	0	0.345714	-3.33259	0
AXL	558	0.042564	0	4.0037	-3.64733	0
AZGP1	563	0.009338	0	6.16637	-3.96471	0
AZU1	566	0.004187	0	9.43061	-4.33558	0
B2M	567	0.006673	0	2.67637	-3.58783	0
BAAT	570	0.024589	0	3.08092	-3.5892	0
BACH1	571	0.056656	0	0.634582	-3.24345	0
BAD	572	0.014863	0	10.3038	-4.40581	0
BAG1	573	0.012292	0	4.17353	-3.73875	0
BAI1	575	0.080992	7.53157e-07	1.39142	-3.26807	0
BAI2	576	0.036931	0	2.63438	-3.51049	0
BAI3	577	0.753772	0.398052	0.0173373	-0.980543	0
BAK1	578	0.007748	0	4.8176	-3.8204	0
NKX3-2	579	0.003661	0	1.18163	-3.43091	0
BARD1	580	0.081154	0	0.289497	-3.14667	0
BAX	581	0.006939	0	11.1001	-4.51231	0
BBS1	582	0.024535	0	8.77742	-4.21494	0
BBS2	583	0.035898	0	4.80774	-3.75166	0
BBS4	585	0.052282	0	1.22796	-3.31913	0
BCAT1	586	0.13803	0.0367031	0.276064	-2.96058	0
BCAT2	587	0.015983	0	9.68316	-4.33496	0
BCHE	590	0.064562	0.0381901	0.0587453	-3.11137	0
BCKDHA	593	0.048473	0	4.87373	-3.72868	0
BCKDHB	594	0.239644	0.140421	0.219668	-2.57478	0
CCND1	595	0.01337	0	1.43514	-3.43542	0
BCL2	596	0.196079	0.4152	0.854633	-2.39063	0
BCL2A1	597	0.010412	0	1.29692	-3.42735	0
BCL2L1	598	0.058396	0.0762092	2.98561	-3.39801	0
BCL2L2	599	0.004957	0	7.14854	-4.0831	0
BCL3	602	0.011324	0	4.99888	-3.83172	0
BCL6	604	0.024311	0	0.866633	-3.34668	0
BCL7A	605	0.04009	0	2.61424	-3.50068	0
BCL9	607	0.084834	0.0931088	1.90249	-3.19345	0
TNFRSF17	608	0.002962	0	2.98041	-3.63014	0
HCN2	610	0.027267	0	7.22627	-4.03801	0
OPN1SW	611	0.003302	0	3.88584	-3.72876	0
BCR	613	0.137673	0.0944398	1.1985	-2.9874	0
BCS1L	617	0.004639	0	7.78161	-4.15339	0
BDH1	622	0.063541	0	0.536843	-3.21617	0
BDKRB1	623	0.012746	0	2.07995	-3.50773	0
BDKRB2	624	0.039532	0.0147213	1.45034	-3.35499	0
BDNF	627	0.066855	0.0024277	0.447495	-3.19522	0
CFB	629	0.006141	0	13.5347	-4.78161	0
BFSP1	631	0.065056	0.00501855	1.71285	-3.33513	0
BGLAP	632	0.030329	0	7.94447	-4.10953	0
CEACAM1	634	0.021182	0	3.53516	-3.64727	0
BHMT	635	0.02051	0	1.92279	-3.47181	0
BICD1	636	0.270957	0.20782	0.189194	-2.40821	0
BID	637	0.040526	0.00138941	2.10079	-3.44143	0
BIK	638	0.018962	0	4.09492	-3.71408	0
PRDM1	639	0.02362	0	0.611912	-3.32037	0
BLK	640	0.070588	0.0140339	0.815028	-3.21147	0
BLM	641	0.098108	0.00711179	1.47341	-3.22666	0
BLMH	642	0.043852	0	1.92614	-3.41607	0
CXCR5	643	0.012431	0	5.82806	-3.92012	0
BLVRA	644	0.04867	0	1.83189	-3.39414	0
BLVRB	645	0.018035	0	6.48751	-3.97907	0
BNC1	646	0.028814	0	1.31545	-3.38515	0
BMI1	648	0.014888	0	2.00348	-3.49419	0
BMP1	649	0.046948	0	5.44957	-3.79559	0
BMP2	650	0.012166	0	0.236059	-3.30662	0
BMP4	652	0.0071	0	0.475476	-3.34509	0
BMP5	653	0.120139	0.0559693	0.236218	-2.97407	1
BMP6	654	0.154951	0.228052	0.84317	-2.73247	0
BMP7	655	0.097899	0.0213716	1.00421	-3.15702	0
BMP8B	656	0.030631	0	4.25035	-3.7031	0
BMPR1A	657	0.16855	0.123325	1.20151	-2.87581	0
BMPR1B	658	0.400474	0.309241	0.265462	-1.97291	0
BMPR2	659	0.191425	0.135678	0.486562	-2.72619	0
POLR3D	661	0.006062	0	5.60954	-3.91143	0
BNIP1	662	0.019946	0	2.07724	-3.49013	0
BNIP2	663	0.026581	0	1.55943	-3.41731	1
BNIP3	664	0.014232	0	1.3384	-3.42272	0
BNIP3L	665	0.030122	0	1.50216	-3.40251	0
BOK	666	0.015362	0	3.49588	-3.65695	0
DST	667	0.385679	0.116296	0.183175	-2.25124	1
FOXL2	668	0.002736	0	1.03492	-3.41702	0
BPGM	669	0.033013	0	0.95944	-3.33596	0
BPHL	670	0.034241	0	3.00641	-3.55781	0
BPI	671	0.033354	0	1.62933	-3.40871	0
BRCA1	672	0.081155	0	4.10939	-3.56618	0
BRAF	673	0.190752	0.0850088	0.73344	-2.82104	0
BRCA2	675	0.084193	0	0.595401	-3.17296	0
BRDT	676	0.065058	0	1.45179	-3.313	0
ZFP36L1	677	0.005411	0	1.43208	-3.45421	0
ZFP36L2	678	0.004205	0	1.51723	-3.46646	0
BSG	682	0.012169	0	7.63292	-4.11897	0
BST1	683	0.029224	0	1.37479	-3.39068	0
BST2	684	0.00263	0	7.28365	-4.10354	0
BTC	685	0.048435	0.00184743	0.766967	-3.27534	0
BTD	686	0.044071	0.0172884	1.78562	-3.37755	0
KLF9	687	0.030061	0.00295682	0.835662	-3.3256	0
KLF5	688	0.018535	0	0.148173	-3.28166	0
BTF3	689	0.007199	0	2.10367	-3.52367	0
BTG1	694	0.002927	0	0.144623	-3.31879	0
BUB1	699	0.040255	0	0.601387	-3.27923	0
BUB1B	701	0.060128	0	2.50482	-3.4405	0
BYSL	705	0.01182	0	4.74793	-3.80297	1
TSPO	706	0.011714	0	4.42612	-3.76788	0
C1QBP	708	0.006373	0	6.4724	-4.00544	0
SERPING1	710	0.0173	0	4.79294	-3.79474	0
C1QA	712	0.003058	0	3.88512	-3.72927	0
C1QB	713	0.008348	0	3.63372	-3.68894	0
C1QC	714	0.004486	0	3.89067	-3.72645	0
C1R	715	0.078415	0.13562	4.68382	-3.45886	0
C1S	716	0.081985	0.0383793	6.03125	-3.72516	0
C2	717	0.047067	0.00944278	10.9322	-4.38509	0
C3	718	0.042817	0	4.74094	-3.72769	0
C3AR1	719	0.008037	0	3.69369	-3.69628	0
C4BPA	722	0.040711	0	3.04245	-3.54622	0
C4BPB	725	0.011126	0	4.24353	-3.74924	1
CAPN5	726	0.059207	0	1.81833	-3.36732	0
C5	727	0.097941	0	1.62315	-3.25278	0
C5AR1	728	0.012224	0	5.16929	-3.84827	0
C6	729	0.119205	0.03758	0.79539	-3.06172	0
C7	730	0.073443	0	1.56865	-3.30568	0
C8A	731	0.063416	1.9085e-05	0.964333	-3.26339	0
C8B	732	0.036806	0	1.27514	-3.36151	0
C8G	733	0.001729	0	11.9473	-4.61788	0
OSGIN2	734	0.026002	0	1.57178	-3.42006	0
C9	735	0.080278	0.000414912	0.920684	-3.21755	0
C11orf2	738	0.015498	0	11.7528	-4.56342	0
MRPL49	740	0.005114	0	12.2823	-4.64653	0
ZNHIT2	741	0.001296	0	12.8997	-4.72351	0
MPPED2	744	0.201861	0.114399	0.12274	-2.68892	0
C11orf9	745	0.035869	0	5.58377	-3.83695	0
C11orf10	746	0.003481	0	7.25728	-4.09859	0
DAGLA	747	0.066564	0.0282654	3.68497	-3.51775	0
FMNL1	752	0.025392	0	3.74444	-3.66014	0
C18orf1	753	0.433959	0.335376	0.283972	-1.86035	0
PTTG1IP	754	0.024229	0	2.77246	-3.55618	0
C21orf2	755	0.010459	0	4.47951	-3.77676	0
TMEM50B	757	0.047489	0	3.58841	-3.58989	0
MPPED1	758	0.096166	0.0295289	1.31048	-3.18418	0
CA1	759	0.049939	0.00412539	2.01773	-3.40612	0
CA2	760	0.017591	0	2.04402	-3.49214	0
CA3	761	0.010817	0	2.54772	-3.56374	0
CA4	762	0.009605	0	2.21811	-3.53046	0
CA5A	763	0.048488	0.000351765	1.68647	-3.37815	0
CA6	765	0.029227	0	1.59982	-3.41539	0
CA8	767	0.092532	0.0109085	0.140339	-3.0887	0
CA9	768	0.00724	0	7.3894	-4.10407	0
CA11	770	0.00818	0	9.59181	-4.34369	0
CA12	771	0.058346	0.00746645	1.71065	-3.34782	0
CACNA1A	773	0.300018	0.0957397	1.3292	-2.60983	0
CACNA1B	774	0.244391	0.0123226	0.586796	-2.77087	0
CACNA1D	776	0.317462	0.204797	0.849699	-2.37291	0
CACNA1E	777	0.318	0.130176	0.108857	-2.38764	0
CACNA1S	779	0.073055	0	1.71221	-3.32238	0
DDR1	780	0.01724	0	5.62506	-3.88627	0
CACNA2D1	781	0.493614	0.234923	0.0561737	-1.82304	0
CACNB1	782	0.024193	0	4.09027	-3.701	0
CACNB2	783	0.401083	0.262275	0.38979	-2.04639	0
CACNB3	784	0.014049	0	5.34881	-3.8636	0
CACNB4	785	0.261404	0.272556	0.644265	-2.39667	0
CACNG1	786	0.012206	0	2.18814	-3.52091	0
SLC25A20	788	0.042047	0	4.39686	-3.69175	0
CAD	790	0.026397	0	8.1773	-4.14455	0
CALB1	793	0.02427	0	1.33347	-3.39805	0
CALB2	794	0.031717	0	2.92735	-3.5552	0
CALCA	796	0.005617	0	1.54604	-3.46623	0
CALCB	797	0.008743	0	1.463	-3.4496	0
CALCR	799	0.150244	0.108169	0.73981	-2.88889	0
CALD1	800	0.191302	0.0734863	0.418961	-2.80022	0
CALM1	801	0.011238	0	1.23854	-3.41895	0
CALM2	805	0.016346	0	1.23955	-3.40678	0
CALM3	808	0.009528	0	4.52859	-3.78439	0
CALML3	810	0.001302	0	2.91284	-3.62671	0
CALR	811	0.005881	0	9.90999	-4.38416	0
CALU	813	0.032093	0	2.9303	-3.55462	0
CAMK4	814	0.260667	0.196587	0.452599	-2.47653	0
CAMK2A	815	0.070282	0	2.70449	-3.43802	0
CAMK2B	816	0.108476	0.0253679	2.51181	-3.29195	0
CAMK2D	817	0.309157	0.163921	0.189338	-2.3737	0
CAMK2G	818	0.062085	0	3.6586	-3.56251	0
CAMLG	819	0.013638	0	3.60396	-3.67296	1
CAMP	820	0.002114	0	4.44291	-3.7928	1
CANX	821	0.03271	0	3.05235	-3.56654	0
CAPG	822	0.0193	0	4.71974	-3.78189	0
CAPN1	823	0.030705	0	7.53711	-4.06389	0
CAPN2	824	0.063602	0.00376105	0.897747	-3.25075	0
CAPN3	825	0.064215	0.0018677	2.43375	-3.42044	0
CAPNS1	826	0.010338	0	7.51072	-4.10995	0
CAPS	828	0.001668	0	5.93024	-3.95721	0
CAPZA1	829	0.052167	0.00543706	2.76701	-3.48134	0
CAPZA2	830	0.087766	0.0479363	0.944121	-3.14011	0
CAST	831	0.112609	1.23837e-06	0.991675	-3.14817	0
CAPZB	832	0.14672	0.0284267	1.69459	-3.10628	0
CARS	833	0.056513	0	2.25519	-3.42178	0
CASP1	834	0.019815	0	2.5607	-3.54354	0
CASP2	835	0.019384	0	4.51498	-3.7592	0
CASP3	836	0.02178	0	2.27302	-3.50722	0
CASP4	837	0.025732	0	1.97906	-3.46544	0
CASP5	838	0.014785	0	2.52316	-3.55151	0
CASP6	839	0.014845	0	3.23918	-3.63	0
CASP7	840	0.05173	0.00127271	1.69257	-3.36982	0
CASP8	841	0.054269	0	2.90807	-3.49887	0
CASP9	842	0.033467	0	4.00756	-3.66962	0
CASP10	843	0.04649	0	2.98638	-3.52617	0
CASQ1	844	0.011312	0	6.78894	-4.02834	0
CASQ2	845	0.068801	0.00111294	1.17459	-3.27211	0
CASR	846	0.102815	0.104509	1.63956	-3.10648	0
CAT	847	0.03313	0	1.61586	-3.40777	0
CAV1	857	0.271325	0.276688	1.2087	-2.42942	0
CAV2	858	0.218064	0.0479054	1.37221	-2.87397	0
CAV3	859	0.012956	0	1.72628	-3.46839	0
RUNX2	860	0.222766	0.159184	0.578372	-2.63026	0
RUNX1	861	1.09791	0.518492	0.191485	-0.0152959	1
RUNX1T1	862	0.136493	0.0291211	0.0548757	-2.94988	0
CBFA2T3	863	0.102135	0.0366372	2.48735	-3.2898	0
RUNX3	864	0.0655	0.0162685	1.16031	-3.2587	0
CBFB	865	0.071909	0.00824728	4.24094	-3.59209	0
SERPINA6	866	0.019104	0	3.48213	-3.64644	0
CBL	867	0.10187	0.0244845	4.75625	-3.55547	1
CBLB	868	0.210779	0.0841093	0.117126	-2.70639	0
CBLN1	869	0.002985	0	0.407164	-3.34748	0
SERPINH1	871	0.010677	0	2.868	-3.59925	0
CBR1	873	0.00318	0	2.6552	-3.5939	0
CBR3	874	0.011598	0	2.34591	-3.5397	0
CBS	875	0.023124	0	2.79123	-3.5609	0
CCIN	881	0.001943	0	4.4895	-3.79832	0
CCBL1	883	0.048963	2.72338e-05	5.65417	-3.81318	0
CCK	885	0.008345	0	1.7805	-3.48542	0
CCKAR	886	0.009025	0	1.00212	-3.39831	0
CCKBR	887	0.012391	0	3.8096	-3.69854	0
KRIT1	889	0.047132	0	1.89048	-3.40427	0
CCNA2	890	0.00749	0	3.39082	-3.66433	0
CCNB1	891	0.011158	0	2.97805	-3.61018	0
CCNC	892	0.026428	0	1.73728	-3.43721	0
CCND2	894	0.031579	0	1.82993	-3.43501	0
CCND3	896	0.113756	0.231621	2.7471	-3.03593	1
CCNE1	898	0.012319	0	1.07197	-3.39806	0
CCNF	899	0.029465	0	6.49116	-3.952	0
CCNG1	900	0.010623	0	2.06742	-3.51146	0
CCNG2	901	0.012857	0	1.02551	-3.39166	0
CCNH	902	0.018755	0	0.866518	-3.36003	0
CCNT1	904	0.02403	0	3.3184	-3.61662	0
CCNT2	905	0.038192	0	1.86833	-3.42333	0
CCT6A	908	0.012305	0	4.29159	-3.75168	0
CD1A	909	0.004132	0	2.9079	-3.61937	1
CD1B	910	0.003582	0	3.11807	-3.64377	0
CD1C	911	0.005002	0	3.08801	-3.63705	0
CD1D	912	0.00648	0	2.37563	-3.55527	1
CD1E	913	0.003804	0	2.87755	-3.61682	0
CD2	914	0.014766	0	1.3326	-3.4208	0
CD3D	915	0.003671	0	6.86808	-4.05539	0
CD3E	916	0.011596	0	6.09831	-3.95181	0
CD3G	917	0.009439	0	6.61377	-4.0136	0
CD247	919	0.087971	0.143893	1.47271	-3.07244	0
CD4	920	0.031326	0	10.2666	-4.36215	0
CD5	921	0.025394	0	3.6952	-3.65472	0
CD5L	922	0.010931	0	2.6979	-3.57996	0
CD6	923	0.048675	0.0192655	3.91577	-3.59784	0
CD7	924	0.002735	0	5.9527	-3.95711	0
CD8A	925	0.023792	0	2.63762	-3.54243	0
CD8B	926	0.046579	0	2.33798	-3.45475	0
CD9	928	0.038555	0.00276601	3.18981	-3.56397	0
CD14	929	0.001939	0	9.84669	-4.38668	0
CD19	930	0.007404	0	5.88864	-3.93886	0
MS4A1	931	0.014944	0	3.63239	-3.67294	0
MS4A3	932	0.014488	0	2.59472	-3.56008	0
CD22	933	0.018186	0	6.98101	-4.03291	0
CD24	934	0.00218	0	0.0408485	-3.30919	0
CD27	939	0.006834	0	8.39958	-4.21599	0
CD28	940	0.03136	0	0.777162	-3.31991	0
CD80	941	0.035342	0	3.97826	-3.6619	0
CD86	942	0.065763	0.000552549	1.82972	-3.35209	0
TNFRSF8	943	0.080831	4.92214e-05	1.81208	-3.3146	0
TNFSF8	944	0.027647	0	1.02063	-3.35558	0
CD33	945	0.018057	0	5.18147	-3.83559	0
SIGLEC6	946	0.012281	0	5.10928	-3.84154	0
CD34	947	0.024801	0	0.995037	-3.35961	0
CD36	948	0.304844	0.209169	0.520168	-2.36135	0
SCARB1	949	0.086346	0.0401026	0.929888	-3.15218	0
SCARB2	950	0.055142	0	2.33284	-3.4336	0
CD37	951	0.005434	0	9.54993	-4.34569	0
CD38	952	0.070776	0.0234286	1.18724	-3.23963	0
ENTPD1	953	0.165488	0.0965498	0.932214	-2.88854	0
ENTPD2	954	0.005953	0	12.0926	-4.62369	0
ENTPD6	955	0.031022	0	1.99799	-3.4548	0
ENTPD3	956	0.041438	0	1.9625	-3.42587	0
ENTPD5	957	0.057919	0	2.64977	-3.46173	0
CD40	958	0.011479	0	4.57254	-3.78452	0
CD44	960	0.093533	0.0191879	0.892991	-3.15815	0
CD47	961	0.047995	0	0.777789	-3.28	0
CD48	962	0.03305	0.00503752	4.03097	-3.66662	0
CD53	963	0.028738	0	1.45105	-3.40022	0
CD58	965	0.056447	0.00398347	1.25781	-3.3072	0
CD59	966	0.03347	0	1.40913	-3.38425	0
CD63	967	0.004215	0	8.63657	-4.24831	0
CD68	968	0.002625	0	14.2743	-4.87129	0
CD69	969	0.008416	0	3.57831	-3.6827	0
CD70	970	0.005314	0	5.12539	-3.86006	0
CD72	971	0.030915	0.0071365	5.317	-3.81025	0
CD74	972	0.011133	0	3.93978	-3.71586	0
CD79A	973	0.00425	0	7.59911	-4.13429	0
CD79B	974	0.003607	0	8.02531	-4.18264	0
CD81	975	0.020103	0	2.34489	-3.51915	0
CD97	976	0.027323	0	4.00768	-3.6844	0
CD151	977	0.005884	0	9.9329	-4.38666	0
CDA	978	0.029957	0	3.12119	-3.58072	0
CDC2	983	0.015689	0	0.929486	-3.37431	0
CDC2L1	984	0.084673	0.0930223	3.04675	-3.31962	0
LRBA	987	0.751284	0.127909	1.24999	-1.47445	0
CDC5L	988	0.059479	0	1.5446	-3.33661	0
SEPT7	989	0.104291	0.0166781	0.296605	-3.07007	0
CDC6	990	0.015268	0	5.94812	-3.92649	1
CDC20	991	0.004248	0	6.1698	-3.97732	0
CDC25A	993	0.031134	0	3.05681	-3.57082	1
CDC25B	994	0.010376	0	4.86712	-3.81953	0
CDC25C	995	0.053086	0.00510333	3.14637	-3.52123	0
CDC27	996	0.071355	0	1.57908	-3.31185	0
CDC34	997	0.010355	0	7.48908	-4.10753	0
CDC42	998	0.040317	0.00019129	2.0982	-3.44322	0
CDH1	999	0.09825	0.0868155	1.74166	-3.15176	0
CDH2	1000	0.226257	0.222749	0.0176294	-2.47733	0
CDH3	1001	0.054807	0.0104342	2.01632	-3.38603	0
CDH4	1002	0.684741	0.437155	0.227387	-1.11851	0
CDH5	1003	0.038165	0	1.49981	-3.38292	0
CDH6	1004	0.131442	0.0557907	0.316383	-2.95593	0
CDH7	1005	0.130688	0.0335452	0.0200918	-2.95424	0
CDH8	1006	0.382802	0.201169	0	-2.12727	0
CDH9	1007	0.157981	0.124683	0	-2.76749	0
CDH10	1008	0.157702	0.0871351	0.000946045	-2.81727	0
CDH11	1009	0.175237	0.103837	0.0177774	-2.75517	0
CDH12	1010	1.10258	0.505215	0.0832195	-0.00950764	0
CDH13	1012	1.16962	0.43373	0.183304	0.0473604	1
CDH15	1013	0.023738	0	3.24969	-3.60978	0
CDH16	1014	0.010742	0	5.5556	-3.89426	0
CDH17	1015	0.081419	0	0.855694	-3.20821	0
CDH18	1016	1.10283	0.466338	0.00122734	-0.0506395	0
CDK2	1017	0.006013	0	9.60756	-4.35062	0
CDK3	1018	0.02678	0	6.98054	-4.0122	0
CDK4	1019	0.004162	0	10.3701	-4.43882	0
CDK5	1020	0.004098	0	7.95009	-4.1732	0
CDK6	1021	0.228978	0.127648	0.515441	-2.64957	0
CDK7	1022	0.042636	0	2.58272	-3.4911	0
CDK8	1024	0.149814	0.125938	0.582352	-2.84944	1
CDK9	1025	0.004748	0	7.68755	-4.1428	0
CDKN1A	1026	0.008651	0	2.80525	-3.59723	0
CDKN1B	1027	0.004995	0	3.94877	-3.7316	0
CDKN1C	1028	0.002548	0	3.62909	-3.70238	0
CDKN2A	1029	0.02674	0	2.15902	-3.48278	0
CDKN2B	1030	0.006411	0	2.3638	-3.55413	0
CDKN2C	1031	0.006702	0	1.41478	-3.44921	0
CDKN2D	1032	0.002518	0	8.47649	-4.23481	0
CDKN3	1033	0.023207	0	1.92368	-3.46543	0
CDO1	1036	0.011976	0	2.24312	-3.5275	0
CDR2	1039	0.028682	0	1.51327	-3.40719	0
CDS1	1040	0.066285	4.25142e-05	0.503621	-3.20587	0
CDSN	1041	0.005354	0	7.08098	-4.07473	0
CD52	1043	0.002604	0	4.54305	-3.80262	0
CDX1	1044	0.017778	0	3.60695	-3.66334	0
CDX2	1045	0.00704	0	2.13177	-3.52714	0
CLGN	1047	0.039176	0	1.83521	-3.41733	0
CEACAM5	1048	0.021908	0	5.19876	-3.82823	0
CEBPA	1050	0.002385	0	2.61191	-3.59106	0
CEBPB	1051	0.001837	0	2.12282	-3.53866	0
CEBPD	1052	0.001251	0	0.940123	-3.41018	0
CEBPE	1053	0.00196	0	5.98917	-3.96298	0
CEBPG	1054	0.008984	0	2.56316	-3.56984	0
CEL	1056	0.009884	0	4.7192	-3.80446	0
CENPA	1058	0.015051	0	4.29912	-3.74591	0
CENPB	1059	0.00284	0	5.38201	-3.89419	0
CENPC1	1060	0.073268	0	0.928081	-3.23575	0
CENPE	1062	0.092604	0	1.22937	-3.22237	0
CENPF	1063	0.061383	0	0.509393	-3.21834	0
CES1	1066	0.030312	0	1.53275	-3.40541	0
CETN1	1068	0.001156	0	2.51544	-3.58342	0
CETN3	1070	0.016075	0	1.31588	-3.41582	0
CETP	1071	0.021922	0	4.68599	-3.77188	0
CFL1	1072	0.004602	0	11.669	-4.58041	0
CFL2	1073	0.004315	0	1.81132	-3.4985	0
CTSC	1075	0.044182	0	0.402354	-3.24793	0
CFTR	1080	0.188702	0.00154373	0.549036	-2.91465	0
CGA	1081	0.009603	0	1.37305	-3.43765	0
CEACAM3	1084	0.015058	0	6.27036	-3.96238	0
CEACAM7	1087	0.014862	0	5.14659	-3.83943	0
CEACAM8	1088	0.014656	0	3.44815	-3.6534	0
CEACAM4	1089	0.008099	0	5.03451	-3.84338	0
CHAD	1101	0.004375	0	6.82271	-4.04872	0
RCBTB2	1102	0.04702	0	1.5993	-3.37256	0
RCC1	1104	0.020863	0	2.78626	-3.56579	0
CHD1	1105	0.071331	0.000128089	0.272136	-3.16821	0
CHD2	1106	0.127687	0.000603071	0.365525	-3.04238	0
CHD3	1107	0.027953	0	8.86795	-4.21666	0
CHD4	1108	0.037304	0	8.00524	-4.09944	0
AKR1C4	1109	0.022115	0	1.72898	-3.44667	0
CHEK1	1111	0.051115	0	3.13029	-3.53086	0
FOXN3	1112	0.462979	0.284865	0.139067	-1.8406	0
CHGA	1113	0.012196	0	2.29059	-3.53219	0
CHGB	1114	0.013836	0	2.46558	-3.54746	0
CHI3L1	1116	0.007864	0	5.02876	-3.84332	0
CHI3L2	1117	0.015782	0	3.1983	-3.62326	0
CHIT1	1118	0.059979	0.00584612	3.14425	-3.50345	0
CHKA	1119	0.068533	0.00131701	3.23419	-3.49868	0
CHKB	1120	0.004017	0	6.92675	-4.06101	0
CHML	1122	0.007066	0	2.34617	-3.55062	0
CHN1	1123	0.206024	0.0537754	0.625664	-2.81326	0
CHN2	1124	0.319824	0.28931	0.355045	-2.20262	1
CHRM1	1128	0.012862	0	5.83935	-3.92032	0
CHRM2	1129	0.148373	0.13251	0.135503	-2.79525	0
LYST	1130	0.205875	0.00700879	0.677519	-2.88035	0
CHRM3	1131	0.500032	0.259092	0.0416848	-1.77448	1
CHRM5	1133	0.096199	0.0509238	2.06083	-3.23858	0
CHRNA1	1134	0.016878	0	1.52353	-3.43669	0
CHRNA2	1135	0.019536	0	2.77142	-3.56735	0
CHRNA3	1136	0.027926	0	3.67738	-3.64668	0
CHRNA4	1137	0.034825	0	4.30767	-3.69932	0
CHRNA5	1138	0.028555	0	3.84029	-3.66306	0
CHRNA7	1139	0.13851	0.113088	0.221607	-2.85376	0
CHRNB1	1140	0.012527	0	11.8333	-4.5794	0
CHRNB2	1141	0.012097	0	5.57492	-3.89312	0
CHRNB3	1142	0.039648	1.63762e-06	1.84949	-3.41776	0
CHRNB4	1143	0.031566	0	2.99286	-3.56275	0
CHRNE	1145	0.005309	0	9.32713	-4.32152	0
CHRNG	1146	0.006677	0	4.5746	-3.79629	1
CHUK	1147	0.041221	0	3.39779	-3.58402	0
CIDEA	1149	0.023277	0	1.66142	-3.43645	0
CKB	1152	0.003175	0	3.9989	-3.74148	0
CIRBP	1153	0.005543	0	9.18823	-4.3057	0
CISH	1154	0.005278	0	5.37741	-3.88782	0
TBCB	1155	0.010962	0	7.72741	-4.13224	0
CKM	1158	0.016464	0	6.90631	-4.02884	0
CKMT1B	1159	0.006353	0	5.74571	-3.92569	0
CKMT2	1160	0.033079	0	1.85715	-3.43439	0
ERCC8	1161	0.071248	0	1.09807	-3.25928	0
CKS1B	1163	0.004556	0	11.2413	-4.53354	0
CKS2	1164	0.005506	0	1.9268	-3.50832	0
AP2M1	1173	0.009246	0	5.82513	-3.92745	0
AP1S1	1174	0.006872	0	7.91226	-4.16238	0
AP2S1	1175	0.012781	0	3.95615	-3.7137	0
AP3S1	1176	0.07216	0.00227328	1.59855	-3.30908	0
CLC	1178	0.006774	0	4.88973	-3.83067	0
CLCA1	1179	0.03158	0	1.48797	-3.39745	0
CLCN1	1180	0.035879	0	3.79236	-3.64019	0
CLCN2	1181	0.015052	0	6.78443	-4.01885	0
CLCN3	1182	0.100436	0.0012563	2.05356	-3.29242	0
CLCN6	1185	0.036995	0	4.13394	-3.67502	0
CLCN7	1186	0.030151	0	5.04788	-3.79184	0
CLCNKA	1187	0.015176	0	4.55475	-3.77368	0
CLCNKB	1188	0.035318	0.000320811	3.8825	-3.65102	0
CLU	1191	0.017877	0	2.42807	-3.53363	0
CLIC1	1192	0.005984	0	15.553	-5.00364	0
CLK1	1195	0.01169	0	4.06601	-3.72839	0
CLK2	1196	0.014843	0	10.8312	-4.46379	0
CLK3	1198	0.02183	0	4.22063	-3.72099	0
TPP1	1200	0.006696	0	6.95725	-4.05792	0
CLN3	1201	0.025423	0	5.42776	-3.84493	0
CLN5	1203	0.011858	0	1.74972	-3.4736	0
CLNS1A	1207	0.021649	0	2.09505	-3.48799	0
CLPS	1208	0.002343	0	4.24216	-3.7702	0
CLPTM1	1209	0.037962	0	6.28131	-3.90853	0
CLTA	1211	0.113887	0.0577361	2.53829	-3.23961	0
CLTB	1212	0.024085	0	3.58644	-3.64593	0
CLTC	1213	0.077268	0.00152263	2.23632	-3.36783	0
CMA1	1215	0.00276	0	6.07686	-3.97069	0
CCR1	1230	0.006633	0	3.18033	-3.64327	0
CCR2	1231	0.005916	0	3.51405	-3.68165	0
CCR3	1232	0.103067	0.0474883	1.85802	-3.20428	0
CCR4	1233	0.003338	0	1.71828	-3.49063	0
CCR5	1234	0.006065	0	3.57754	-3.68826	0
CCR6	1235	0.139814	0.0814896	1.39796	-3.02106	0
CCR7	1236	0.011703	0	5.36528	-3.87105	0
CCR8	1237	0.004859	0	3.06566	-3.63494	0
CCBP2	1238	0.133317	0.010432	2.13464	-3.21031	0
CMKLR1	1240	0.04774	0.0234371	1.00395	-3.27486	0
LTB4R	1241	0.005448	0	12.2409	-4.64118	0
ABCC2	1244	0.0692	0	2.2561	-3.39138	0
CNGB1	1258	0.087308	0	2.6987	-3.39646	0
CNGA1	1259	0.076968	0.00689624	1.58575	-3.29009	0
CNGA3	1261	0.052447	0.0012491	0.869885	-3.27778	1
CNGA4	1262	0.009584	0	3.58845	-3.681	0
PLK3	1263	0.005632	0	4.49033	-3.78955	0
CNN1	1264	0.01156	0	7.17022	-4.06961	0
CNN2	1265	0.012767	0	9.21811	-4.29162	0
CNN3	1266	0.030229	0.00140807	1.63013	-3.41447	0
CNP	1267	0.010996	0	8.99854	-4.27176	0
CNR1	1268	0.022126	0	0.452245	-3.30643	0
CNR2	1269	0.039358	0.028424	4.03276	-3.62113	0
CNTF	1270	0.003061	0	2.63345	-3.5918	0
CNTFR	1271	0.038292	0	4.40986	-3.70221	0
CNTN1	1272	0.377737	0.21914	0.0637968	-2.123	0
COL1A1	1277	0.017544	0	4.72658	-3.78686	0
COL1A2	1278	0.036672	0	0.918307	-3.32265	0
COL2A1	1280	0.031538	0	3.14165	-3.57916	0
COL3A1	1281	0.038374	0	0.855119	-3.31162	0
COL4A1	1282	0.158187	0.0721276	0.591072	-2.9005	0
COL4A2	1284	0.205743	0.0923631	0.859117	-2.78922	0
COL4A3	1285	0.150227	0.0938006	0.84125	-2.91882	0
COL4A4	1286	0.161849	0	0.89235	-3.01891	0
COL5A1	1289	0.203037	0.0301079	0.583335	-2.84668	0
COL5A2	1290	0.147965	0.0835249	0.52626	-2.90307	0
COL6A1	1291	0.023301	0	1.87028	-3.45934	0
COL6A2	1292	0.034731	0	2.65145	-3.51765	0
COL6A3	1293	0.090196	0	0.789813	-3.17988	0
COL7A1	1294	0.031088	0	6.21047	-3.91727	0
COL8A1	1295	0.157705	0.0619145	0.370437	-2.89075	0
COL8A2	1296	0.005005	0	4.63872	-3.80735	0
COL9A1	1297	0.087044	0	0.138199	-3.11589	0
COL9A2	1298	0.016898	0	3.98049	-3.70648	0
COL9A3	1299	0.024098	0	4.72401	-3.77083	0
COL10A1	1300	0.007212	0	2.56928	-3.57477	0
COL11A1	1301	0.23203	0.0196189	0.0338295	-2.73033	0
COL11A2	1302	0.029777	0	8.32738	-4.15291	0
COL12A1	1303	0.121582	0	0.591537	-3.08266	0
COL13A1	1305	0.15726	0.0325437	0.869359	-2.98495	0
COL15A1	1306	0.126931	0.0234602	0.80235	-3.06234	0
COL16A1	1307	0.051921	0	2.57032	-3.46742	0
COL17A1	1308	0.054593	0	1.93947	-3.39172	0
COMP	1311	0.008532	0	6.57756	-4.0118	0
COMT	1312	0.027222	0	3.32182	-3.60932	0
COPA	1314	0.054978	0	4.57359	-3.68008	0
COPB1	1315	0.042347	0	1.39907	-3.3618	0
KLF6	1316	0.006217	0	0.153806	-3.31189	0
SLC31A1	1317	0.045348	0.0192167	4.90945	-3.71503	0
SLC31A2	1318	0.013185	0	3.93571	-3.71048	0
CORT	1325	0.00224	0	4.83425	-3.83547	0
MAP3K8	1326	0.027896	0	0.681752	-3.31776	0
COX4I1	1327	0.007412	0	2.05098	-3.51737	0
COX5B	1329	0.002137	0	2.03918	-3.52876	0
COX6A1	1337	0.002626	0	7.02484	-4.07512	0
COX6A2	1339	0.000667	0	5.73395	-3.93806	0
COX6B1	1340	0.01053	0	9.30172	-4.30618	0
COX6C	1345	0.015524	0	1.82873	-3.47347	0
COX7A1	1346	0.001948	0	7.83486	-4.16571	0
COX7A2	1347	0.006023	0	1.65125	-3.47681	0
COX7C	1350	0.0028	0	0.0765479	-3.31162	0
COX8A	1351	0.001937	0	6.84909	-4.05748	0
COX10	1352	0.139278	0.0667977	0.206208	-2.91064	0
COX11	1353	0.01679	0	2.01692	-3.49109	0
COX15	1355	0.023919	0	3.57253	-3.6448	0
CP	1356	0.049543	0	1.8556	-3.39465	0
CPA1	1357	0.007595	0	3.32222	-3.65654	0
CPA2	1358	0.022912	0	2.35652	-3.51367	0
CPA3	1359	0.031779	0	1.77299	-3.42827	0
CPB1	1360	0.032385	0	1.68658	-3.41733	0
CPB2	1361	0.05189	0	1.6064	-3.36164	0
CPD	1362	0.089716	0.0165237	1.32423	-3.21816	0
CPE	1363	0.119386	0.146165	1.5684	-3.00447	0
CLDN4	1364	0.004941	0	5.09377	-3.85748	0
CLDN3	1365	0.001274	0	5.65508	-3.92794	0
CLDN7	1366	0.003291	0	14.4851	-4.89283	0
CPM	1368	0.112065	0.0436258	0.914008	-3.08402	0
CPN1	1369	0.039578	0	2.3289	-3.47058	0
CPN2	1370	0.011162	0	2.27669	-3.53315	0
CPOX	1371	0.014152	0	1.29298	-3.41793	0
CPS1	1373	0.201423	0.09032	0.452752	-2.75764	0
CPT1A	1374	0.087312	0.00327053	1.92612	-3.30734	0
CPT1B	1375	0.014105	0	6.54606	-3.99495	0
CPT2	1376	0.017769	0	3.22076	-3.62095	0
CR1	1378	0.145638	0	0.963619	-3.0657	0
CR2	1380	0.035571	0	1.77485	-3.41936	0
CRABP1	1381	0.007907	0	3.21974	-3.64454	0
CRABP2	1382	0.00597	0	8.09092	-4.18417	0
CRAT	1384	0.016011	0	4.58723	-3.77524	0
CREB1	1385	0.068885	0.00283281	0.718575	-3.21958	0
ATF2	1386	0.093892	0	0.932584	-3.18668	0
CREBBP	1387	0.155066	0.0222012	1.85703	-3.11219	0
CREBL1	1388	0.020243	0	10.488	-4.41311	0
CREBL2	1389	0.033211	0.00160516	2.52131	-3.50492	0
CREM	1390	0.086086	0	0.732835	-3.1835	0
CRH	1392	0.00208	0	2.23061	-3.54992	0
CRHBP	1393	0.01662	0	2.08702	-3.4992	0
CRHR1	1394	0.051525	0.000637569	1.55898	-3.35647	0
CRHR2	1395	0.046857	0	1.7925	-3.39417	0
CRIP1	1396	0.001868	0	3.62811	-3.7039	0
CRIP2	1397	0.00562	0	3.62086	-3.69409	0
CRK	1398	0.034087	0	3.80006	-3.64534	0
CRKL	1399	0.036322	0	4.1005	-3.67297	0
CRMP1	1400	0.140505	0.0940789	1.35781	-2.99856	0
CRP	1401	0.002301	0	3.25665	-3.66207	0
HAPLN1	1404	0.079955	0.045201	0.44103	-3.1072	0
CRY1	1407	0.102457	0.108718	1.22999	-3.05687	0
CRY2	1408	0.036131	0	3.02539	-3.55535	0
CRYAA	1409	0.003773	0	2.42374	-3.56706	0
CRYAB	1410	0.003124	0	5.45064	-3.90104	0
CRYBA2	1412	0.003216	0	6.19903	-3.98301	0
CRYBB2	1415	0.012225	0	0.642813	-3.35115	0
CRYGA	1418	0.002834	0	3.44546	-3.68152	0
CRYGB	1419	0.003581	0	3.70514	-3.70825	0
CRYGC	1420	0.001694	0	3.74278	-3.71692	0
CRYGD	1421	0.002983	0	3.59114	-3.69716	0
CRYGS	1427	0.00826	0	3.82682	-3.71036	0
CRYM	1428	0.044576	0.00158863	1.44449	-3.35936	1
CRYZ	1429	0.027544	0	1.18936	-3.37435	0
CS	1431	0.028693	0	9.0029	-4.2297	0
MAPK14	1432	0.082963	0.0017047	2.26828	-3.35741	0
CSE1L	1434	0.050649	0	1.80883	-3.38685	0
CSF1	1435	0.019123	0	3.04931	-3.59886	0
CSF1R	1436	0.060078	0.00429295	2.76636	-3.46374	0
CSF2	1437	0.002375	0	2.84456	-3.61663	0
CSF2RB	1439	0.026805	0	3.6472	-3.64606	0
CSF3	1440	0.002379	0	6.73018	-4.04336	0
CSF3R	1441	0.016866	0	2.9937	-3.59818	0
CSH1	1442	0.001715	0	8.89055	-4.28221	0
CSH2	1443	0.024616	0.00103249	7.831	-4.10945	0
CSHL1	1444	0.001654	0	8.74366	-4.26623	0
CSK	1445	0.021115	0	5.73106	-3.88859	0
CSN1S1	1446	0.01549	0	3.30421	-3.63559	0
CSN2	1447	0.005753	0	3.76058	-3.70911	0
CSNK1A1	1452	0.056163	0.00243865	1.65347	-3.35335	0
CSNK1D	1453	0.033922	0	4.97859	-3.77517	0
CSNK1E	1454	0.107081	0.00166498	3.41134	-3.42503	0
CSNK1G2	1455	0.040176	0.00711039	5.55101	-3.81372	0
CSNK1G3	1456	0.104672	0.0108105	0.101027	-3.05533	0
CSNK2A1	1457	0.061145	0	2.50104	-3.43764	0
CSNK2A2	1459	0.039971	0	2.01206	-3.43484	0
CSNK2B	1460	0.006571	0	16.4637	-5.10225	0
VCAN	1462	0.110271	0	0.440424	-3.09326	0
NCAN	1463	0.04028	0	6.61571	-3.93968	0
CSPG4	1464	0.038527	0	2.90779	-3.53668	0
CSRP1	1465	0.023591	0	2.9186	-3.57377	0
CSRP2	1466	0.020304	0	1.16081	-3.38862	0
SLC25A10	1468	0.008672	0	7.52849	-4.1159	0
CST1	1469	0.003385	0	2.6471	-3.59252	1
CST2	1470	0.002909	0	2.43133	-3.56997	0
CST3	1471	0.010039	0	2.91546	-3.606	0
CST4	1472	0.003386	0	2.90061	-3.62036	0
CST5	1473	0.003809	0	2.15871	-3.53786	0
CST6	1474	0.001515	0	11.316	-4.54907	0
CSTA	1475	0.016805	0	3.05947	-3.60555	0
CSTB	1476	0.002429	0	3.96713	-3.73979	0
CSTF1	1477	0.012156	0	3.46262	-3.661	0
CSTF3	1479	0.076908	0.0129219	1.41112	-3.26319	0
NKX2-5	1482	0.003125	0	1.79067	-3.49909	0
CTBS	1486	0.019892	0	1.93818	-3.47499	0
CTBP1	1487	0.037681	0	2.47119	-3.49076	0
CTBP2	1488	0.173207	0.0840231	0.56101	-2.84557	0
CTF1	1489	0.006954	0	8.37081	-4.21254	0
CTGF	1490	0.003202	0	1.47978	-3.46476	0
CTH	1491	0.028299	0	0.874237	-3.33793	0
CTLA4	1493	0.006175	0	1.03678	-3.40896	0
CTNNA1	1495	0.181617	0.0354016	1.25256	-2.96475	0
CTNNA2	1496	1.46355	0.491549	0.166163	0.831213	0
CTNS	1497	0.026636	0	6.28546	-3.93621	0
CTNNB1	1499	0.044445	0.00211238	0.849209	-3.29362	0
CTNND1	1500	0.084423	0.00527782	3.16232	-3.44743	0
CTNND2	1501	0.932159	0.334204	0.0326645	-0.636767	0
CTPS	1503	0.033229	0	1.81038	-3.42889	0
CTRB1	1504	0.005939	0	3.41062	-3.67023	0
CTSB	1508	0.025613	0	1.74503	-3.44002	0
CTSD	1509	0.011238	0	4.094	-3.73255	0
CTSE	1510	0.014646	0	1.81646	-3.47423	0
CTSG	1511	0.002743	0	5.2941	-3.88477	0
CTSH	1512	0.023329	0	2.3536	-3.51235	0
CTSK	1513	0.012126	0	5.69812	-3.90658	0
CTSL1	1514	0.005411	0	1.04548	-3.41175	0
CTSL2	1515	0.02723	4.78341e-07	1.39273	-3.39744	0
CTSO	1519	0.029779	0	2.59718	-3.5236	0
CTSS	1520	0.035754	0	4.87876	-3.7598	0
CTSW	1521	0.003929	0	12.0306	-4.62174	0
CTSZ	1522	0.012046	0	4.02484	-3.72301	0
CUX1	1523	0.467959	0.185789	0.581657	-2.00653	0
CX3CR1	1524	0.016543	0	2.81896	-3.57977	0
CXADR	1525	0.053937	0.0174435	0.601789	-3.22362	0
CYB5A	1528	0.038695	0.00748314	0.970282	-3.31373	0
CYB561	1534	0.014058	0	3.80249	-3.69375	0
CYBA	1535	0.007761	0	6.20257	-3.97247	0
CYC1	1537	0.002487	0	9.18913	-4.31315	0
CYLC2	1539	0.023108	0	0.0456878	-3.25942	0
CYLD	1540	0.059886	0.000290971	1.24565	-3.30242	0
CYP1A1	1543	0.005995	0	5.36306	-3.88452	0
CYP1A2	1544	0.007758	0	5.61839	-3.90833	0
CYP1B1	1545	0.008578	0	1.56744	-3.46146	0
CYP2A6	1548	0.00691	0	6.07026	-3.95999	0
CYP2A7	1549	0.152825	0.32512	3.04668	-2.8529	0
CYP3A7	1551	0.030162	0	5.68042	-3.86129	0
CYP2B6	1555	0.027098	0	4.3345	-3.72084	0
CYP2B7P1	1556	0.026396	0	4.7412	-3.76719	0
CYP2C19	1557	0.16479	0.0205059	1.20373	-3.01928	0
CYP2C8	1558	0.032726	0	1.45656	-3.39124	0
CYP2C9	1559	0.050734	0.00086808	1.31495	-3.33127	0
CYP2C18	1562	0.052697	0	1.93423	-3.3957	0
CYP2D6	1565	0.004383	0	4.34572	-3.77667	0
CYP2E1	1571	0.029645	0	3.24895	-3.5955	0
CYP2J2	1573	0.033444	0	1.16537	-3.35754	0
CYP3A4	1576	0.027205	0	5.16562	-3.81186	0
CYP3A5	1577	0.087005	0.0658357	4.4665	-3.50542	0
CYP4A11	1579	0.012311	0	3.11376	-3.62231	0
CYP4B1	1580	0.020352	0	2.69822	-3.55735	0
CYP7A1	1581	0.009984	0	0.915516	-3.38649	0
CYP8B1	1582	0.019894	0	3.28374	-3.62276	0
CYP11A1	1583	0.029979	0	2.94992	-3.56185	0
CYP11B1	1584	0.007464	0	3.19524	-3.64291	0
CYP11B2	1585	0.007285	0	3.0186	-3.62394	0
CYP17A1	1586	0.007003	0	4.48906	-3.78611	0
CYP19A1	1588	0.130542	0.0562662	0.891119	-3.0206	0
CYP21A2	1589	0.003338	0	11.7036	-4.58725	0
CYP24A1	1591	0.020529	0	0.99985	-3.3704	0
CYP26A1	1592	0.00441	0	1.6374	-3.47917	0
CYP27A1	1593	0.033545	0.00598149	5.29725	-3.80327	0
CYP27B1	1594	0.00486	0	10.1442	-4.41233	0
CYP51A1	1595	0.067383	0.00615532	1.63578	-3.31959	0
DAB1	1600	1.54887	0.503325	0.229902	1.04465	0
DAB2	1601	0.053556	0.0100933	0.90439	-3.26736	0
DACH1	1602	0.429233	0.303595	0.00791979	-1.88287	0
DAD1	1603	0.024337	0	2.28422	-3.50231	0
CD55	1604	0.039495	0	1.54376	-3.38455	0
DAG1	1605	0.065484	0.0294167	3.97848	-3.55108	0
DGKA	1606	0.022862	0	7.84002	-4.11601	0
DGKB	1607	0.693644	0.299523	0.0309079	-1.25515	1
DGKG	1608	0.215034	0.0225243	0.742495	-2.84522	0
DAO	1610	0.042003	0	2.79472	-3.51591	0
DAP	1611	0.082046	0.0997914	0.351012	-3.02105	0
DAPK1	1612	0.210892	0.160891	0.332513	-2.62957	0
DAPK3	1613	0.012587	0	6.99389	-4.04778	0
DARS	1615	0.078969	0	1.09804	-3.24072	0
DAXX	1616	0.004304	0	11.324	-4.54324	0
DAZ1	1617	0.069738	0	0.884419	-3.23944	0
DAZL	1618	0.018706	0	0.924064	-3.36646	0
DBC1	1620	0.202832	0.11503	0.0207969	-2.67456	0
DBH	1621	0.022982	0	3.30469	-3.61763	0
DBI	1622	0.005619	0	1.64053	-3.4766	0
DBN1	1627	0.017081	0	6.07492	-3.93605	0
DBP	1628	0.006823	0	9.74443	-4.36371	0
DBT	1629	0.062932	0	2.55451	-3.43922	0
DCI	1632	0.011706	0	10.9826	-4.48796	0
DCK	1633	0.037222	0.00208864	1.49738	-3.38219	0
DCN	1634	0.037772	0	0.910803	-3.31918	0
DCTD	1635	0.027387	9.35611e-06	1.43419	-3.40161	0
ACE	1636	0.037027	0	3.76199	-3.6341	0
DCTN1	1639	0.030693	0	5.25969	-3.8138	0
DDB1	1642	0.033748	0	5.37672	-3.81931	0
DDB2	1643	0.024277	0	5.47475	-3.85284	1
DDC	1644	0.107021	0.00127524	1.03973	-3.16522	0
AKR1C1	1645	0.085363	0.00114707	2.40339	-3.36721	0
AKR1C2	1646	0.028243	0	3.28561	-3.60289	0
GADD45A	1647	0.003137	0	1.54422	-3.47199	0
DDIT3	1649	0.00393	0	10.7429	-4.48032	0
DDOST	1650	0.009778	0	4.28576	-3.75712	0
DDT	1652	0.008466	0	4.41948	-3.77496	0
DDX1	1653	0.039456	0	0.0931803	-3.22534	0
DDX5	1655	0.00667	0	3.88925	-3.72104	0
DDX6	1656	0.0435	0	3.59119	-3.59978	0
DMXL1	1657	0.177739	0.0021782	0.343717	-2.91762	0
DHX8	1659	0.040347	0	3.16305	-3.56034	0
DHX9	1660	0.048434	0	1.45118	-3.3529	0
DDX10	1662	0.275833	0.194945	0.269037	-2.42206	1
DDX11	1663	0.030947	0	1.28497	-3.37668	0
DHX15	1665	0.057097	0	0.246714	-3.19979	0
DECR1	1666	0.050648	0	1.56204	-3.35975	0
DEFA4	1669	0.002442	0	2.18441	-3.54397	0
DEFA5	1670	0.001431	0	1.22722	-3.44128	0
DEFA6	1671	0.00138	0	2.26347	-3.55521	0
DEFB1	1672	0.007431	0	1.80614	-3.49044	1
DEFB4	1673	0.002039	0	1.85344	-3.50859	0
DES	1674	0.008363	0	6.23476	-3.97456	0
CFD	1675	0.003946	0	10.1005	-4.40973	0
DFFA	1676	0.012011	0	4.37246	-3.76127	0
DFFB	1677	0.028149	0	1.91463	-3.45255	0
DFNA5	1687	0.059666	0.00172364	1.15868	-3.29153	0
COCH	1690	0.020511	0	1.60326	-3.43672	0
DGUOK	1716	0.032136	0	3.02846	-3.56529	0
DHCR7	1717	0.014021	0	1.38901	-3.42879	0
DHCR24	1718	0.037622	0	1.73812	-3.4104	0
DHFR	1719	0.028756	0	1.40163	-3.39475	0
DHODH	1723	0.016313	0	4.70467	-3.78741	0
DHPS	1725	0.006144	0	10.1994	-4.41531	0
CYB5R3	1727	0.030592	0	3.33632	-3.60282	0
NQO1	1728	0.01723	0	3.48379	-3.65113	0
DIAPH1	1729	0.104035	0.0225252	6.98679	-3.79779	0
SEPT1	1731	0.004716	0	9.65203	-4.35863	0
DIO1	1733	0.016899	0	3.98214	-3.70666	0
DIO2	1734	0.033529	0	0.136721	-3.24436	0
DIO3	1735	0.002102	0	0.690956	-3.38077	0
DLAT	1737	0.039441	0	3.611	-3.61171	0
DLD	1738	0.030058	0	2.17087	-3.47611	0
DLG1	1739	0.256713	0.0947345	0.746438	-2.65123	0
DLG2	1740	2.17226	0.479116	0.156272	2.51958	1
DLG4	1742	0.029848	0	10.6838	-4.41153	0
DLST	1743	0.021827	0	4.42474	-3.74342	0
DLX1	1745	0.004194	0	2.71116	-3.59761	0
DLX2	1746	0.003313	0	2.54114	-3.58106	0
DLX3	1747	0.00522	0	4.13723	-3.75176	0
DLX4	1748	0.005388	0	3.94975	-3.73077	0
DLX5	1749	0.004442	0	1.51061	-3.46517	0
DLX6	1750	0.005063	0	1.46957	-3.45917	0
DMBT1	1755	0.083072	0	0.913089	-3.21054	0
SARDH	1757	0.076359	0	2.30983	-3.38007	0
DMP1	1758	0.014052	0	2.05999	-3.5024	0
DNM1	1759	0.051865	0	5.02226	-3.73684	0
DMPK	1760	0.01284	0	8.13966	-4.173	0
DMRT1	1761	0.127401	0.078387	0.732345	-2.98184	0
DMWD	1762	0.009797	0	8.31967	-4.20009	0
DNA2	1763	0.058059	0	2.60737	-3.45674	0
DNAH5	1767	0.254153	0	0.0557337	-2.70516	0
DNAH8	1769	0.308016	1.58112e-07	0.681552	-2.64442	0
DNAH9	1770	0.371318	0	0.320634	-2.45263	0
DNASE1	1773	0.005157	0	5.25085	-3.87421	0
DNASE1L2	1775	0.002289	0	12.0355	-4.62622	0
DNASE1L3	1776	0.0225	0	2.45709	-3.52571	0
DNASE2	1777	0.006311	0	10.093	-4.40322	0
DYNC1H1	1778	0.086155	0	1.32014	-3.24784	0
DYNC1I1	1780	0.325821	0.14367	0.339922	-2.37661	0
DYNC1I2	1781	0.060938	0	1.07395	-3.28141	0
DYNC1LI2	1783	0.030727	0	3.49348	-3.61975	0
DNM2	1785	0.118738	0.0242443	3.32945	-3.35855	0
DNMT1	1786	0.06179	0	5.46166	-3.76124	0
TRDMT1	1787	0.0587	0.00466741	1.34972	-3.31099	0
DNMT3A	1788	0.109615	0.00470828	0.846707	-3.13331	0
DNMT3B	1789	0.046972	0	1.80439	-3.3952	0
DNTT	1791	0.034237	0	2.60531	-3.51377	0
DOCK1	1793	0.556758	0.17671	0.0475995	-1.74629	0
DOCK2	1794	0.446089	0.160568	0.237903	-2.05427	0
DOCK3	1795	0.708994	0.229805	0.864186	-1.40075	0
DOK1	1796	0.008511	0	7.92134	-4.15943	0
DOM3Z	1797	0.002482	0	13.5501	-4.7921	0
DPAGT1	1798	0.00564	0	10.2849	-4.42591	0
DPEP1	1800	0.025124	0	5.01525	-3.80034	0
DPH1	1801	0.013295	0	4.33208	-3.75375	0
DPH2	1802	0.003391	0	6.47791	-4.01322	0
DPP4	1803	0.082298	0.00298502	1.17786	-3.23759	0
DPP6	1804	1.10158	0.382866	0.0700972	-0.170145	0
DPT	1805	0.033723	0	1.00881	-3.33967	0
DPYD	1806	0.843316	0.211848	0.018853	-1.00848	1
DPYS	1807	0.087626	0.00273562	0.950894	-3.20018	0
DPYSL2	1808	0.143903	0.0893807	0.893492	-2.94553	0
DPYSL3	1809	0.119054	0.0624656	0.635199	-3.01201	0
DR1	1810	0.016671	0	1.61827	-3.4476	0
SLC26A3	1811	0.037767	0	2.3401	-3.47616	0
DRD1	1812	0.003489	0	1.09359	-3.42166	0
DRD2	1813	0.065685	0.0582269	0.95793	-3.18127	0
DRD5	1816	0.002376	0	1.04676	-3.41919	0
DRG2	1819	0.02001	0	3.64969	-3.66267	0
ARID3A	1820	0.046767	0.00568781	7.44369	-4.0076	0
ATN1	1822	0.02019	0	10.2323	-4.38516	0
DSC1	1823	0.033606	0	1.42056	-3.38518	0
DSC2	1824	0.036447	0	1.51656	-3.38889	0
DSC3	1825	0.05273	0	1.05622	-3.29919	0
DSCAM	1826	0.834697	0.381777	0.126876	-0.819295	0
RCAN1	1827	0.098599	0.169966	1.13511	-2.97579	0
DSG1	1828	0.039342	0	1.65315	-3.39693	0
DSG2	1829	0.050788	0	1.9015	-3.39669	0
DSG3	1830	0.030934	0	2.15158	-3.47188	0
DSP	1832	0.045077	0	1.38177	-3.35334	0
EPYC	1833	0.041345	0.00197925	0.807601	-3.29667	0
DSPP	1834	0.008345	0	2.22346	-3.53407	0
SLC26A2	1836	0.026664	0	3.26472	-3.60439	0
DTNA	1837	0.398555	0.167711	0.14096	-2.14855	0
DTNB	1838	0.296392	0.0448141	0.416764	-2.5848	0
HBEGF	1839	0.013761	0	4.45154	-3.76575	0
DTX1	1840	0.040172	0	2.97113	-3.53968	0
DTYMK	1841	0.011071	0	3.77961	-3.69842	0
ECM2	1842	0.042417	0	3.20589	-3.56007	0
DUSP1	1843	0.003103	0	1.41881	-3.4583	0
DUSP2	1844	0.002272	0	3.30642	-3.6676	0
DUSP3	1845	0.01288	0	4.89199	-3.81624	0
DUSP4	1846	0.014568	0	0.786323	-3.36128	0
DUSP5	1847	0.013678	0	1.05989	-3.39347	0
DUSP6	1848	0.00446	0	0.829716	-3.39034	0
DUSP7	1849	0.005531	0	5.70715	-3.92343	0
DUSP8	1850	0.01787	0	3.89884	-3.69517	0
DUT	1854	0.01195	0	1.60691	-3.45769	0
DVL1	1855	0.013835	0	8.52705	-4.21316	0
DVL2	1856	0.009203	0	13.4853	-4.76882	0
DVL3	1857	0.018031	0	5.26561	-3.84489	0
DYRK1A	1859	0.147821	0.0669312	0.489778	-2.92107	0
TOR1A	1861	0.011221	0	3.95178	-3.71697	0
E2F1	1869	0.010919	0	5.77146	-3.91754	0
E2F2	1870	0.024792	0	3.31715	-3.61465	0
E2F3	1871	0.091809	0.139244	0.413106	-2.95291	0
E2F4	1874	0.006754	0	8.51102	-4.22842	0
E2F5	1875	0.037136	0	1.71152	-3.40864	0
E2F6	1876	0.021797	0	1.19545	-3.38884	0
E4F1	1877	0.012177	0	11.5035	-4.54403	0
EBF1	1879	0.403866	0.338732	0.206831	-1.91983	0
EBI2	1880	0.012906	0	2.17576	-3.51787	0
ECE1	1889	0.128295	0.0528766	0.760565	-3.01608	0
TYMP	1890	0.004333	0	7.70071	-4.14525	0
ECH1	1891	0.016436	0	6.61163	-3.99655	0
ECHS1	1892	0.010919	0	6.84559	-4.0355	0
ECM1	1893	0.005454	0	5.34449	-3.88378	0
ECT2	1894	0.070732	0	0.763896	-3.22382	0
EDG1	1901	0.004772	0	0.690432	-3.3743	0
EDG2	1902	0.165473	0.078837	0.354174	-2.84821	0
EDG3	1903	0.013564	0	1.25546	-3.41522	0
EDN1	1906	0.006899	0	0.519119	-3.35037	0
EDN2	1907	0.005852	0	1.39684	-3.44928	0
EDN3	1908	0.025549	0	1.38496	-3.40063	0
EDNRA	1909	0.0642	0.0154376	1.65837	-3.31761	0
EDNRB	1910	0.080049	0.0702957	0.188637	-3.04651	0
PHC1	1911	0.026745	0	3.01242	-3.57649	0
PHC2	1912	0.106993	0.0577184	1.43283	-3.1348	0
EEF1A1	1915	0.005819	0	1.81348	-3.49512	0
EEF1A2	1917	0.01114	0	5.84559	-3.92515	0
EEF1B2	1933	0.003336	0	2.50951	-3.57753	0
EEF1D	1936	0.017686	0	6.18963	-3.9472	0
EEF1G	1937	0.014388	0	7.23718	-4.07017	0
EEF2	1938	0.009408	0	7.08774	-4.06573	0
LGTN	1939	0.02093	0	3.66951	-3.66263	0
EFNA1	1942	0.007038	0	11.2262	-4.52593	0
EFNA2	1943	0.013777	0	8.17762	-4.17492	0
EFNA3	1944	0.008667	0	10.4996	-4.44221	0
EFNA4	1945	0.005817	0	10.8332	-4.4857	0
EFNA5	1946	0.290246	0.455146	0.047697	-2.02353	0
EFNB2	1948	0.045242	0.000445895	0.00384225	-3.20104	0
EFNB3	1949	0.006174	0	10.6815	-4.46818	0
EGF	1950	0.099382	0.00422615	1.19252	-3.19651	0
CELSR3	1951	0.047151	0	5.66625	-3.81889	0
CELSR2	1952	0.025738	0	4.46018	-3.73791	0
MEGF6	1953	0.123554	0.0384653	1.86332	-3.1674	0
MEGF8	1954	0.053161	0	4.50239	-3.67663	0
MEGF9	1955	0.113522	0.0214173	1.13638	-3.13392	0
EGFR	1956	0.188307	0.216507	0.234011	-2.60046	0
EGR1	1958	0.003824	0	4.11032	-3.75216	0
EGR2	1959	0.007171	0	0.551536	-3.35328	0
EGR3	1960	0.005642	0	3.47758	-3.6783	0
EGR4	1961	0.002617	0	3.95422	-3.73792	0
EHHADH	1962	0.063426	0	1.1636	-3.28528	0
EIF2S1	1965	0.0262	0	3.44456	-3.62526	0
EIF2B1	1967	0.012678	0	5.05203	-3.8343	0
EPHA2	1969	0.031733	0	2.9567	-3.55838	0
EIF4A1	1973	0.014049	0	13.2528	-4.73164	0
EIF4A2	1974	0.006325	0	3.95788	-3.72941	0
EIF4B	1975	0.035932	0	5.05142	-3.77834	0
EIF4E	1977	0.049905	0.00523464	1.12233	-3.30641	0
EIF4EBP1	1978	0.029864	0.00497869	3.16556	-3.57931	0
EIF4EBP2	1979	0.019749	0	3.05639	-3.59814	0
EIF4G1	1981	0.020791	0	6.60135	-3.98495	0
EIF4G2	1982	0.01199	0	1.61807	-3.45882	0
EIF5	1983	0.010869	0	2.1337	-3.51815	0
EIF5A	1984	0.005111	0	14.0546	-4.84119	0
ELA1	1990	0.018237	0	4.0088	-3.70637	0
ELA2	1991	0.003956	0	10.077	-4.40712	0
SERPINB1	1992	0.008348	0	2.55828	-3.57084	0
ELAVL2	1993	0.135961	0.0703994	0.00251185	-2.89154	0
ELAVL1	1994	0.047073	0	4.20849	-3.65898	0
ELAVL3	1995	0.029661	0	6.33819	-3.93473	0
ELAVL4	1996	0.153266	0.0681574	0.413415	-2.89799	0
ELF1	1997	0.087287	0.0201148	1.11011	-3.1958	0
ELF2	1998	0.081781	0.0172393	1.79101	-3.28756	0
ELF3	1999	0.009243	0	4.3531	-3.7658	0
ELF5	2001	0.034989	0	1.56564	-3.39778	0
ELK3	2004	0.0734	0.00758896	0.994965	-3.23288	0
ELK4	2005	0.035296	0	2.47152	-3.49653	0
ELN	2006	0.04181	0	3.34096	-3.57636	0
EML1	2009	0.171748	0.0839887	0.935445	-2.89024	0
MARK2	2011	0.070159	0.0534731	3.63332	-3.47054	0
EMP1	2012	0.020052	0	1.29248	-3.40369	0
EMP2	2013	0.048565	0.0153105	1.32941	-3.31923	0
EMP3	2014	0.005182	0	7.45966	-4.11673	0
EMR1	2015	0.052883	0	3.11143	-3.52454	0
EMX1	2016	0.018632	0	2.67962	-3.55944	0
CTTN	2017	0.038079	0	1.5107	-3.38432	0
EMX2	2018	0.007102	0	0.538877	-3.35205	0
EN1	2019	0.006013	0	0.687191	-3.37096	0
EN2	2020	0.006703	0	0.634438	-3.36351	0
ENDOG	2021	0.004177	0	7.51102	-4.12479	0
ENG	2022	0.039757	0	6.24832	-3.90059	0
ENO1	2023	0.017718	0	1.65289	-3.44888	0
ENO2	2026	0.009246	0	11.0668	-4.50311	0
ENO3	2027	0.006018	0	10.593	-4.45883	0
ENPEP	2028	0.087265	0	0.486901	-3.15366	0
ENSA	2029	0.0075	0	5.57235	-3.90389	0
SLC29A1	2030	0.014647	0	4.59791	-3.77969	0
EP300	2033	0.087468	0.00142477	2.00852	-3.31842	1
EPAS1	2034	0.089274	0.047411	0.75907	-3.11685	0
EPB41	2035	0.233331	0.0709249	0.715625	-2.73512	0
EPB41L1	2036	0.141296	0.00502226	1.33989	-3.11091	0
EPB41L2	2037	0.223878	0.0576723	0.24074	-2.72299	0
EPB42	2038	0.023898	0	4.89235	-3.78979	0
EPB49	2039	0.028956	0	5.33704	-3.82647	0
STOM	2040	0.031193	0	1.68851	-3.4204	0
EPHA1	2041	0.017781	0	3.69176	-3.67264	0
EPHA3	2042	0.374611	0.228271	0.0146307	-2.1132	0
EPHA4	2043	0.154264	0.0662029	0.0443933	-2.85762	0
EPHA5	2044	0.345864	0.167442	0.00484007	-2.26061	0
EPHA7	2045	0.178134	0.148189	0	-2.68837	0
EPHA8	2046	0.040084	0	2.46826	-3.48467	0
EPHB1	2047	0.465048	0.197358	0.141437	-1.95009	0
EPHB2	2048	0.204493	0.157525	1.02497	-2.72539	0
EPHB3	2049	0.02061	0	2.00461	-3.48056	0
EPHB4	2050	0.024957	0	6.61958	-3.97694	0
EPHB6	2051	0.016056	0	3.20932	-3.62381	0
EPHX1	2052	0.035431	0	3.09609	-3.5648	0
EPHX2	2053	0.053842	0	2.14179	-3.41574	0
STX2	2054	0.049665	0	1.0451	-3.30534	0
CLN8	2055	0.022867	0	1.16916	-3.38338	0
EPO	2056	0.002901	0	8.77962	-4.26718	0
EPOR	2057	0.006545	0	7.1527	-4.07974	0
EPRS	2058	0.078059	0	1.50431	-3.28752	0
EPS8	2059	0.16926	0.0998066	0.632025	-2.84225	0
EPS15	2060	0.165061	0.00398893	0.872445	-3.0038	0
NR2F6	2063	0.013458	0	6.80039	-4.02444	0
ERBB2	2064	0.040523	0	6.48399	-3.92463	0
ERBB3	2065	0.023237	0	9.61741	-4.31031	0
ERBB4	2066	1.16291	0.492581	0.0144503	0.126577	1
ERCC1	2067	0.069215	0.0725318	6.45665	-3.75801	0
ERCC2	2068	0.018984	0	7.43513	-4.08086	0
EREG	2069	0.023618	0	2.01214	-3.47415	1
EYA4	2070	0.290764	0.170987	0.183503	-2.40805	0
ERCC3	2071	0.036887	0	1.97865	-3.43858	0
ERCC4	2072	0.032192	0	0.387822	-3.27516	0
ERCC5	2073	0.065253	0	0.836814	-3.245	0
ERCC6	2074	0.082657	0	0.733869	-3.19186	0
ERF	2077	0.007593	0	6.82349	-4.04107	0
ERG	2078	0.294436	0.12979	0.259117	-2.46129	0
ERH	2079	0.018177	0	2.39594	-3.52938	0
ERN1	2081	0.087113	0.0101351	2.84621	-3.3999	0
FBL	2091	0.011876	0	5.09547	-3.841	0
ESD	2098	0.025977	0	1.35683	-3.39651	0
ESR1	2099	0.412778	0.191731	0.319326	-2.10261	0
ESR2	2100	0.111518	0.0103063	1.37629	-3.17959	0
ESRRA	2101	0.011167	0	9.52739	-4.32943	0
ESRRB	2103	0.129483	0.018242	0.540523	-3.03426	0
ESRRG	2104	0.63451	0.236657	0.0683233	-1.48344	0
ETF1	2107	0.037149	0.00170837	2.91177	-3.5382	0
ETFA	2108	0.095182	0.0313576	1.18018	-3.16984	0
ETFB	2109	0.021264	0	6.766	-4.0019	0
ETFDH	2110	0.036565	0	2.39543	-3.48513	0
ETS1	2113	0.127481	0.0189161	0.340752	-3.01626	0
ETS2	2114	0.019648	0	0.641409	-3.33316	0
ETV1	2115	0.100019	0.0203936	0.11865	-3.05594	0
ETV2	2116	0.003127	0	9.71652	-4.36953	0
ETV3	2117	0.012792	0	2.31948	-3.53393	0
ETV4	2118	0.018552	0	3.68895	-3.67048	0
ETV5	2119	0.062768	0.00169052	1.1931	-3.28789	0
ETV6	2120	0.245904	0.399417	0.614333	-2.26508	0
EVC	2121	0.117849	0.00357486	1.66471	-3.20483	0
EVI1	2122	0.561416	0.544691	1.11613	-1.37221	0
EVI2A	2123	0.004043	0	3.85242	-3.72331	1
EVI2B	2124	0.010343	0	3.80092	-3.70251	1
EVPL	2125	0.020581	0	7.05385	-4.03515	0
EVX1	2128	0.004029	0	4.33113	-3.77592	0
EWSR1	2130	0.032499	0	4.6915	-3.74706	0
EXT1	2131	0.312457	0.490376	0.0705359	-1.92668	0
EXT2	2132	0.149882	0.00722838	0.578231	-3.00374	0
EXTL1	2134	0.014684	0	5.04238	-3.82842	0
EXTL2	2135	0.022478	0	1.7792	-3.45131	0
EXTL3	2137	0.05205	0	1.27257	-3.32459	0
EYA1	2138	0.1648	0.00759378	0.0941306	-2.91424	0
EYA2	2139	0.293984	0.127371	0.499587	-2.49194	0
EYA3	2140	0.114313	0.0071156	2.44324	-3.29421	0
EZH1	2145	0.044756	0	7.99442	-4.08034	0
EZH2	2146	0.07694	0.0203833	1.19308	-3.22943	0
F2	2147	0.020314	0	2.88339	-3.57778	0
F2R	2149	0.019728	0	2.11995	-3.49534	0
F2RL1	2150	0.016287	0	2.19144	-3.51147	0
F2RL2	2151	0.007934	0	2.129	-3.52469	0
F3	2152	0.012443	0	1.47679	-3.44222	0
F5	2153	0.074578	0	1.88858	-3.33809	0
F7	2155	0.014891	0	3.84349	-3.69625	0
F10	2159	0.026731	0	3.82715	-3.666	0
F11	2160	0.023718	0	2.89673	-3.57106	0
F12	2161	0.007439	0	6.81217	-4.0402	0
F13A1	2162	0.176614	0.016906	0.201363	-2.88547	0
F13B	2165	0.028077	0	2.48293	-3.51514	0
FAAH	2166	0.019582	0	3.09688	-3.60298	0
FABP4	2167	0.004742	0	1.55819	-3.46967	0
FABP1	2168	0.005069	0	1.71461	-3.48606	0
FABP2	2169	0.004914	0	1.47389	-3.46	1
FABP3	2170	0.007824	0	3.09075	-3.63057	0
FABP5	2171	0.004224	0	1.0187	-3.41167	0
FABP6	2172	0.051356	0	1.69252	-3.37238	0
FABP7	2173	0.004573	0	1.82971	-3.4999	0
FANCA	2175	0.079107	0	3.93796	-3.55228	0
FANCC	2176	0.218656	0.0967864	0.440591	-2.70644	0
FANCD2	2177	0.075502	0	3.96328	-3.56372	0
FANCE	2178	0.014744	0	4.61587	-3.78143	1
ACSL1	2180	0.070467	0	2.00933	-3.36123	0
ACSL3	2181	0.082388	0.00363349	0.528006	-3.16515	0
FAH	2184	0.033547	0	1.19887	-3.36097	0
PTK2B	2185	0.147905	0.0914531	1.58544	-3.00919	0
BPTF	2186	0.158715	0.0033016	0.666157	-2.99729	0
FANCF	2188	0.003309	0	0.995145	-3.41128	0
FANCG	2189	0.006179	0	5.10385	-3.85561	0
FAP	2191	0.072846	0	1.51029	-3.30071	0
FBLN1	2192	0.098296	0	0.874217	-3.16968	0
FARSA	2193	0.011275	0	9.55196	-4.33187	0
FASN	2194	0.019893	0	7.68376	-4.10598	0
FAT	2195	0.136051	0.0260132	1.23562	-3.08467	0
FAT2	2196	0.064853	0	1.43825	-3.31201	0
FAU	2197	0.001559	0	12.757	-4.70721	0
FBLN2	2199	0.089299	0.0181637	0.830489	-3.1628	0
FBN1	2200	0.237414	0.0464825	0.442152	-2.72717	0
FBN2	2201	0.280135	0.0361946	0.165333	-2.60751	1
EFEMP1	2202	0.057831	0.0208867	0.369229	-3.18423	0
FBP1	2203	0.037115	0	1.3416	-3.36807	0
FCAR	2204	0.01629	0	7.94625	-4.14347	0
FCER1A	2205	0.018509	0	1.88136	-3.47207	0
MS4A2	2206	0.00988	0	2.78337	-3.59187	0
FCER1G	2207	0.003952	0	10.5726	-4.46156	0
FCER2	2208	0.013338	0	6.9991	-4.04655	0
FCGR1A	2209	0.009825	0	3.22449	-3.64045	0
FCGR1B	2210	0.008761	0	0.393397	-3.33209	0
FCGR2A	2212	0.01768	0	4.50208	-3.76188	0
FCGR2B	2213	0.015012	0	4.70526	-3.79061	0
FCGR3B	2215	0.008171	0	4.91456	-3.83004	0
FCGRT	2217	0.013706	0	10.157	-4.39247	0
FKTN	2218	0.082989	0.000169246	0.850284	-3.20362	0
FCN1	2219	0.008376	0	1.77538	-3.48479	0
FCN2	2220	0.006709	0	1.92084	-3.50477	0
FDFT1	2222	0.043737	0	1.9715	-3.42133	0
FDPS	2224	0.011777	0	9.60046	-4.33599	0
FDX1	2230	0.035012	0.000100607	0.606497	-3.29226	0
FDXR	2232	0.010538	0	6.3327	-3.98009	0
FECH	2235	0.041897	0	1.52076	-3.37625	0
FEN1	2237	0.004561	0	7.24885	-4.09507	0
FER	2241	0.439851	0.14051	0.0685655	-2.07684	0
FES	2242	0.011298	0	4.40226	-3.76626	0
FGA	2243	0.007618	0	4.11583	-3.74365	0
FGB	2244	0.008107	0	4.13207	-3.74425	0
FGF1	2246	0.104496	0.0881759	0.592201	-3.00873	0
FGF2	2247	0.071528	0.0527905	1.52456	-3.23655	0
FGF3	2248	0.009213	0	1.61616	-3.46529	0
FGF4	2249	0.002375	0	1.8876	-3.51154	0
FGF5	2250	0.02443	0	0.232745	-3.27678	0
FGF6	2251	0.011473	0	2.35643	-3.54116	0
FGF7	2252	0.064065	0.0885995	0.532456	-3.0988	0
FGF9	2254	0.030312	3.21283e-07	0.683649	-3.31216	0
FGF10	2255	0.083688	0.148222	0.153733	-2.93223	0
FGF11	2256	0.00666	0	12.3592	-4.65126	0
FGF12	2257	0.585645	0.512288	0.0304444	-1.23702	1
FGF14	2259	0.68092	0.62799	0.174372	-0.872821	0
FGFR1	2260	0.057697	0	1.67463	-3.35517	0
FGFR3	2261	0.01556	0	3.35706	-3.64123	0
GPC5	2262	1.4686	0.68362	0.00557447	1.11165	0
FGFR2	2263	0.120129	0.00429381	0.228986	-3.04074	0
FGFR4	2264	0.011206	0	4.07131	-3.73013	0
FGG	2266	0.008617	0	3.76501	-3.70272	0
FGL1	2267	0.045975	0	1.54318	-3.36891	1
FGR	2268	0.022927	0	2.94201	-3.57793	0
FH	2271	0.022151	0	1.68127	-3.44134	0
FHIT	2272	1.5021	0.646076	0.012772	1.14238	1
FHL2	2274	0.077678	0.0243642	0.720642	-3.17058	0
FHL3	2275	0.008793	0	3.884	-3.71536	0
FKBP1A	2280	0.024124	0	3.41647	-3.62716	0
FKBP1B	2281	0.013923	0	3.50001	-3.66086	0
FKBP2	2286	0.003274	0	11.8107	-4.59916	0
FKBP3	2287	0.019414	0	2.80413	-3.57124	0
FKBP4	2288	0.008972	0	2.85369	-3.60178	0
FKBP5	2289	0.155031	0.03598	1.87934	-3.09674	0
FOXG1	2290	0.002585	0	0.0302248	-3.30705	0
FOXF1	2294	0.003938	0	2.01528	-3.5218	0
FOXF2	2295	0.005765	0	0.800806	-3.38403	0
FOXC1	2296	0.003449	0	1.25894	-3.43991	0
FOXD1	2297	0.002268	0	1.78993	-3.50107	0
FOXD4	2298	0.002184	0	0.512413	-3.36097	0
FOXI1	2299	0.003813	0	1.35808	-3.44993	0
FOXL1	2300	0.00319	0	2.30384	-3.55529	0
FOXJ1	2302	0.004957	0	6.41635	-4.00269	0
FOXC2	2303	0.001506	0	2.52545	-3.58368	0
FOXE1	2304	0.003461	0	2.13632	-3.53624	0
FOXM1	2305	0.019455	0	2.92732	-3.58467	0
FOXD2	2306	0.004675	0	1.78092	-3.49429	0
FKHL18	2307	0.001318	0	5.36143	-3.89559	0
FOXO1	2308	0.137134	0.171789	0.417459	-2.80197	0
FOXO3	2309	0.124946	0.175368	0.652238	-2.85238	0
FLG	2312	0.023029	0	3.10259	-3.59533	0
FLI1	2313	0.118323	0.0808426	0.881618	-3.01685	0
FLII	2314	0.013903	0	4.24643	-3.74288	0
MLANA	2315	0.018914	0	1.59362	-3.4395	0
FLNB	2317	0.163851	0.0760789	1.0195	-2.92878	0
FLNC	2318	0.028846	0	3.4129	-3.61542	0
FLOT2	2319	0.018359	0	6.14615	-3.94081	0
FLT1	2321	0.192877	0.00501635	0.612828	-2.90708	0
FLT3	2322	0.097319	0.0070247	1.1088	-3.18862	0
FLT3LG	2323	0.012003	0	10.6218	-4.44761	0
FLT4	2324	0.048119	0	1.96598	-3.41019	0
FMO1	2326	0.037481	0	1.92033	-3.43075	0
FMO2	2327	0.027435	0	2.20067	-3.48568	0
FMO3	2328	0.026924	0	1.94946	-3.45932	0
FMO4	2329	0.027738	0	1.73926	-3.43428	0
FMO5	2330	0.041061	0	2.61689	-3.49864	0
FMOD	2331	0.010538	0	3.3558	-3.65316	0
FN1	2335	0.075613	0	0.727399	-3.20808	0
FNTA	2339	0.02949	0	1.16699	-3.36722	0
FNTB	2342	0.075864	0	2.44923	-3.39657	0
FOLH1	2346	0.062036	0	0.0538336	-3.16674	0
FOLR1	2348	0.006765	0	4.43228	-3.78045	0
FOLR2	2350	0.005176	0	4.71305	-3.8151	0
FOLR3	2352	0.004164	0	4.49584	-3.79368	0
FOS	2353	0.003382	0	2.44435	-3.57026	0
FOSB	2354	0.007185	0	8.70631	-4.24883	0
FOSL2	2355	0.021738	0	1.53037	-3.42576	0
FPGS	2356	0.011403	0	6.99867	-4.05115	0
FPR1	2357	0.006125	0	5.82435	-3.93487	0
FPRL1	2358	0.009327	0	5.69715	-3.9132	0
FPRL2	2359	0.030924	0.00821155	4.72388	-3.74369	0
FXN	2395	0.038609	0	1.6971	-3.40352	0
FRK	2444	0.119229	0.0714578	0.845039	-3.0229	0
FRAP1	2475	0.155973	0.00727888	2.06235	-3.15203	0
FRG1	2483	0.022386	0	1.00107	-3.36607	0
FRZB	2487	0.032762	0	1.09603	-3.35156	0
FSHB	2488	0.004262	0	0.411423	-3.34488	0
NR5A2	2494	0.149781	0.109735	0.197874	-2.82844	0
FTH1	2495	0.003376	0	5.57608	-3.91421	0
FTL	2512	0.001571	0	11.5499	-4.57461	0
ADAM2	2515	0.094525	2.99457e-05	0.984335	-3.1908	1
NR5A1	2516	0.026185	0	1.81042	-3.44583	0
FUCA1	2517	0.02325	0	4.89167	-3.79128	0
FUCA2	2519	0.01662	0	2.06231	-3.49648	0
GAST	2520	0.003609	0	9.58242	-4.35364	0
FUS	2521	0.011647	0	8.7053	-4.23799	0
FUT1	2523	0.00738	0	10.9143	-4.49085	0
FUT2	2524	0.009964	0	9.92278	-4.37575	0
FUT3	2525	0.008587	0	5.94481	-3.94218	0
FUT4	2526	0.005938	0	1.96535	-3.51151	1
FUT6	2528	0.009106	0	6.00303	-3.94733	0
FUT7	2529	0.002667	0	12.4367	-4.66937	0
FUT8	2530	0.332123	0.182961	0.149442	-2.28926	0
KDSR	2531	0.039536	0	2.14575	-3.45056	0
DARC	2532	0.001781	0	2.87042	-3.6209	0
FYB	2533	0.114311	0.0398633	0.738396	-3.06425	0
FYN	2534	0.212143	0.0500382	0.423299	-2.7812	0
FZD2	2535	0.001983	0	3.23776	-3.66076	0
IFI6	2537	0.006153	0	3.41951	-3.6707	0
G6PC	2538	0.012572	0	7.47408	-4.10055	0
SLC37A4	2542	0.006527	0	9.57258	-4.34555	0
XRCC6	2547	0.042758	0	3.90467	-3.63599	0
GAA	2548	0.018325	0	3.75749	-3.67856	0
GAB1	2549	0.133149	0.116236	1.60284	-3.01423	0
GABBR1	2550	0.072598	0.0422074	3.65258	-3.4815	0
GABPA	2551	0.037891	0	1.70576	-3.4062	0
GABPB2	2553	0.078007	0.0196585	1.16131	-3.22432	0
GABRA1	2554	0.052769	0	0.396953	-3.2267	0
GABRA2	2555	0.140475	0.0346992	0.202344	-2.94922	0
GABRA4	2557	0.074664	0.0193119	0.967181	-3.21149	0
GABRA5	2558	0.113599	0.0793999	1.30568	-3.07666	0
GABRA6	2559	0.016941	0	0.568136	-3.33162	0
GABRB1	2560	0.394867	0.360996	0.351439	-1.92829	0
GABRB2	2561	0.259695	0.183351	0.163584	-2.4644	1
GABRB3	2562	0.427646	0.33162	0.502239	-1.9044	0
GABRD	2563	0.011425	0	3.09245	-3.6221	0
GABRG1	2565	0.088296	0.00342497	0.205418	-3.1158	0
GABRG2	2566	0.087898	0.0244388	0.210442	-3.08988	0
GABRG3	2567	0.652467	0.543762	0.194444	-1.05334	1
GABRP	2568	0.030286	0	1.13408	-3.36169	0
GABRR1	2569	0.039089	0	2.35427	-3.47454	1
GABRR2	2570	0.057729	0.00617922	2.11276	-3.39515	0
GAD1	2571	0.04446	0	0.854866	-3.29696	0
GAD2	2572	0.087894	0.000839403	0.802044	-3.18566	0
GAK	2580	0.08311	0	2.76974	-3.41435	0
GALC	2581	0.06055	0	0.79501	-3.25171	0
GALE	2582	0.005206	0	6.29775	-3.98907	0
B4GALNT1	2583	0.007435	0	9.90631	-4.38002	0
GALK1	2584	0.007263	0	8.2342	-4.19679	0
GALK2	2585	0.174027	0.0293974	0.661524	-2.92592	1
GALR1	2587	0.020089	0	0.368907	-3.30217	0
GALNS	2588	0.043233	0	4.48919	-3.69904	0
GALNT1	2589	0.130017	0.101353	0.444873	-2.91401	0
GALNT2	2590	0.214919	0.172901	0.235379	-2.59355	0
GALNT3	2591	0.046491	0.000770893	0.934261	-3.29979	0
GALT	2592	0.003939	0	7.11446	-4.08181	0
GAMT	2593	0.004465	0	9.30504	-4.32112	0
GAP43	2596	0.097701	0.0575398	0.212635	-3.02336	0
GAPDH	2597	0.00388	0	9.85501	-4.38293	0
LRRC32	2615	0.012477	0	1.37735	-3.43122	0
GARS	2617	0.039468	0	1.53951	-3.38415	0
GART	2618	0.038924	0	3.9698	-3.65236	0
GAS1	2619	0.002828	0	0.269376	-3.33273	0
GAS2	2620	0.146387	0.0711251	0.641015	-2.93565	0
GAS6	2621	0.043484	0	1.05838	-3.32166	1
GAS8	2622	0.025233	0	4.13747	-3.70368	0
GATA2	2624	0.013759	0	2.20983	-3.51956	0
GATA3	2625	0.020498	0	0.871993	-3.35644	0
GATA4	2626	0.083042	0.0274491	1.33831	-3.22149	0
GATA6	2627	0.032812	0	0.429663	-3.27826	0
GATM	2628	0.017659	0	2.76012	-3.57062	0
GBA	2629	0.010246	0	11.3533	-4.53217	0
GBAS	2631	0.035576	0	3.1362	-3.56886	0
GBE1	2632	0.272101	0.0852848	0	-2.5446	0
GBP1	2633	0.013057	0	2.52931	-3.55634	0
GBP2	2634	0.044416	0.000215532	1.94838	-3.41688	0
GBP3	2635	0.01619	0	2.56715	-3.55296	0
GBX2	2637	0.002346	0	0.966226	-3.41042	0
GC	2638	0.062348	0	0.371272	-3.20085	0
GCDH	2639	0.00881	0	9.87967	-4.37378	0
GCG	2641	0.00937	0	1.99164	-3.50615	0
GCH1	2643	0.060819	0.0226552	1.33049	-3.28031	0
GCHFR	2644	0.003627	0	6.91109	-4.06022	0
GCK	2645	0.045153	0.00936363	4.58313	-3.69252	0
GCKR	2646	0.026845	0	6.07365	-3.91245	0
BLOC1S1	2647	0.004052	0	8.48939	-4.23254	0
GCN5L2	2648	0.008254	0	8.87624	-4.26492	0
NR6A1	2649	0.248874	0.332563	1.04198	-2.39215	0
GCNT1	2650	0.087581	0.000616583	0.492044	-3.15266	0
GCNT2	2651	0.137146	0.017662	0.844866	-3.05002	1
GCSH	2653	0.014052	0	2.43038	-3.54308	0
GDF1	2657	0.027593	0	7.32507	-4.04808	0
GDF2	2658	0.003762	0	3.21252	-3.65371	0
MSTN	2660	0.00703	0	1.10536	-3.41444	0
GDF9	2661	0.0036	0	5.56887	-3.91288	0
GDF10	2662	0.013378	0	2.83314	-3.58893	0
GDI2	2665	0.048327	0	2.3578	-3.45272	0
GEM	2669	0.013073	0	1.43915	-3.43657	0
GFAP	2670	0.009876	0	5.54093	-3.89473	0
GFER	2671	0.003601	0	14.3432	-4.87651	0
GFI1	2672	0.012116	0	1.8332	-3.48215	0
GFPT1	2673	0.061919	0	1.60611	-3.3375	0
GFRA1	2674	0.210024	0.15258	0.237617	-2.63208	0
GFRA2	2675	0.108483	0.0476656	1.72439	-3.17636	0
GFRA3	2676	0.022185	0	3.84817	-3.67924	0
GGCX	2677	0.012377	0	6.16268	-3.957	0
GGT1	2678	0.045255	0	2.5551	-3.48177	0
GGT3P	2679	0.031791	0	2.01284	-3.45458	0
B4GALT1	2683	0.056718	0.011526	2.30252	-3.41144	0
GGT7	2686	0.028139	0	3.73073	-3.65203	0
GGT5	2687	0.025489	0	2.94007	-3.57156	0
GH1	2688	0.001636	0	8.57463	-4.24771	0
GH2	2689	0.009852	0	8.36069	-4.20446	0
GHR	2690	0.297901	0.274719	0.223493	-2.25991	1
GHRH	2691	0.010749	0	3.25975	-3.6421	0
GHRHR	2692	0.015508	0	1.52146	-3.43976	0
GIF	2694	0.016229	0	3.30005	-3.63336	0
GIP	2695	0.010038	0	4.95472	-3.82996	0
GIPR	2696	0.014216	0	7.37073	-4.08525	0
GJA1	2697	0.014129	0	0.354719	-3.31494	0
GJA3	2700	0.022789	0	1.97398	-3.47195	0
GJA4	2701	0.003178	0	2.7907	-3.60879	0
GJA5	2702	0.017153	0	2.17874	-3.50799	0
GJA8	2703	0.006458	0	2.40688	-3.55875	0
GJB2	2706	0.00551	0	2.36054	-3.55594	0
GJB3	2707	0.005178	0	2.77487	-3.60224	0
GJB5	2709	0.003392	0	2.41993	-3.56755	0
GK2	2712	0.001866	0	0.668511	-3.37888	0
GLB1	2720	0.100595	0.00151437	1.30413	-3.20939	0
GCLC	2729	0.047692	0.000409272	0.634813	-3.26449	0
GCLM	2730	0.022423	0	2.05054	-3.48124	0
GLDC	2731	0.113229	0.0015688	0.749539	-3.11805	0
GLE1	2733	0.03761	0	4.65416	-3.73068	0
GLG1	2734	0.155162	0.0961539	1.12687	-2.93525	0
GLI1	2735	0.012112	0	9.6432	-4.33988	0
GLI2	2736	0.200373	0.226033	0.174548	-2.55249	0
GLI3	2737	0.276249	0.142433	0.0762343	-2.46842	0
GLI4	2738	0.009495	0	5.47544	-3.88845	0
GLO1	2739	0.027251	0	1.5042	-3.40964	0
GLP1R	2740	0.038964	0	1.76516	-3.41014	0
GLRA1	2741	0.102236	0.0136124	0.989811	-3.15514	0
GLRB	2743	0.095966	0.0298501	1.46773	-3.20151	0
GLS	2744	0.08423	0	1.01004	-3.21841	0
GLRX	2745	0.009025	0	2.25173	-3.53554	0
GLUD1	2746	0.044381	0	1.4274	-3.36003	0
GLUL	2752	0.009282	0	1.65467	-3.46935	0
GM2A	2760	0.017341	0	1.64608	-3.44904	0
GMDS	2762	0.621806	0.430279	0.202382	-1.27601	0
GMFB	2764	0.014536	0	2.36329	-3.53455	0
GMPR	2766	0.05697	0	0.889473	-3.27069	0
GNA11	2767	0.027047	0	5.3174	-3.8289	0
GNA12	2768	0.116219	0.0789139	1.20171	-3.05958	0
GNA15	2769	0.027576	0	5.41641	-3.83851	0
GNAI1	2770	0.084586	0.0625325	0.247103	-3.05215	0
GNAI2	2771	0.033063	0	7.59602	-4.06469	0
GNAI3	2773	0.047267	0.00262815	5.30141	-3.77512	0
GNAL	2774	0.192655	0.141405	0.865771	-2.7574	0
GNAO1	2775	0.166106	0.155149	1.47319	-2.86999	0
GNAQ	2776	0.311002	0.279451	0.156753	-2.21491	0
GNAS	2778	0.071456	0.013182	1.54754	-3.29094	0
GNAT2	2780	0.009817	0	6.61592	-4.01293	0
GNAZ	2781	0.054553	0.00677534	2.30349	-3.42295	0
GNB1	2782	0.105767	0.0500908	2.33723	-3.24702	0
GNB2	2783	0.005418	0	9.34088	-4.32277	0
GNB3	2784	0.00744	0	12.6799	-4.68461	0
GNG3	2785	0.001538	0	9.74106	-4.37604	0
GNG4	2786	0.10307	0.0667658	1.22406	-3.10949	0
GNG5	2787	0.008257	0	2.53522	-3.56852	0
GNG7	2788	0.191529	0.177255	2.67052	-2.91153	0
GNG10	2790	0.008666	0	1.43492	-3.4467	0
GNG11	2791	0.004811	0	2.50786	-3.5738	0
GNGT1	2792	0.3195	0.533242	0.830249	-1.93724	0
GNGT2	2793	0.003147	0	4.55839	-3.803	0
GNL1	2794	0.011315	0	6.96299	-4.04744	0
GNRH1	2796	0.005783	0	3.6937	-3.7017	0
GNRHR	2798	0.018706	0	1.41411	-3.42028	0
GNS	2799	0.046005	0	0.964691	-3.30531	0
GOLGA1	2800	0.06273	0	2.5256	-3.43653	0
GOLGA2	2801	0.020161	0	5.93248	-3.91301	0
GOLGA3	2802	0.059794	0	2.85868	-3.48017	0
GOLGA4	2803	0.123505	0.000286975	0.720766	-3.09186	0
GOLGB1	2804	0.086555	0	2.14719	-3.3377	0
GOT1	2805	0.033719	0	1.91923	-3.43967	0
GOT2	2806	0.027212	0	0.958342	-3.34978	0
SFN	2810	0.001315	0	6.25819	-3.99408	0
GP1BA	2811	0.002696	0	10.6733	-4.47564	0
GP2	2813	0.017025	0	2.73494	-3.56938	0
GP5	2814	0.004446	0	2.61944	-3.58693	0
GPC1	2817	0.032381	0.00109512	2.31947	-3.48541	0
GPD1	2819	0.007295	0	5.27475	-3.8717	0
GPD2	2820	0.150951	0.0290703	0.160519	-2.9268	0
GPI	2821	0.035351	0	2.47507	-3.49679	0
GPLD1	2822	0.061446	0	2.40427	-3.42629	0
GPM6A	2823	0.369561	0.368346	1.20828	-2.07362	0
GPR1	2825	0.042732	0.0235623	1.79526	-3.37364	0
CCR10	2826	0.002426	0	10.4976	-4.45699	0
GPR3	2827	0.003166	0	5.57618	-3.91473	0
GPR4	2828	0.01242	0	7.47341	-4.10084	0
XCR1	2829	0.006689	0	3.04727	-3.62853	0
GPR6	2830	0.001626	0	1.46433	-3.46685	0
PRLHR	2834	0.002245	0	0.829357	-3.39563	0
GPR12	2835	0.002427	0	1.08926	-3.42374	0
GPR17	2840	0.006467	0	3.98399	-3.73193	0
GPR18	2841	0.003874	0	2.27699	-3.5507	0
GPR19	2842	0.023631	0.000449756	3.07302	-3.59004	0
GPR20	2843	0.010779	0	1.17511	-3.41309	0
GPR21	2844	0.001947	0	2.81019	-3.61389	0
GPR22	2845	0.005624	0	2.62591	-3.58481	0
MCHR1	2847	0.003637	0	2.70312	-3.59807	0
GPR25	2848	0.001086	0	1.63506	-3.4869	0
GPR26	2849	0.028253	0	1.11027	-3.36397	0
GPR27	2850	0.001128	0	2.08028	-3.53569	0
GPER	2852	0.011608	0	2.63318	-3.57123	0
GPR32	2854	0.001071	0	7.77543	-4.16129	0
GPR35	2859	0.025828	0	3.85756	-3.67151	0
GPR37	2861	0.019568	0	0.505602	-3.31843	1
MLNR	2862	0.00204	0	2.78283	-3.61066	0
GPR39	2863	0.230023	0.48159	0.295795	-2.16103	0
FFAR1	2864	0.000903	0	7.70741	-4.15423	0
FFAR2	2867	0.002663	0	7.53328	-4.13087	0
GRK4	2868	0.077132	0	2.23583	-3.37009	0
GRK5	2869	0.247935	0.202092	0.822662	-2.54059	0
GRK6	2870	0.016164	0	6.22997	-3.95529	0
MKNK2	2872	0.013774	0	6.36085	-3.9754	0
GPS1	2873	0.005584	0	10.4294	-4.44192	0
GPS2	2874	0.00655	0	13.9067	-4.82148	0
GPT	2875	0.003091	0	11.1059	-4.5222	0
GPX1	2876	0.001183	0	6.56164	-4.02772	0
GPX2	2877	0.00366	0	4.01665	-3.74227	0
GPX3	2878	0.008556	0	2.9278	-3.61092	0
GPX4	2879	0.002852	0	9.68221	-4.36642	0
GPX5	2880	0.008156	0	2.61969	-3.57804	0
GPX7	2882	0.006679	0	2.47864	-3.5661	0
GRB2	2885	0.087634	0.0837866	4.06518	-3.43641	0
GRB7	2886	0.009352	0	7.02909	-4.05942	0
GRB10	2887	0.203394	0.0250097	0.417377	-2.83425	0
GRB14	2888	0.129038	0.0438452	0.137995	-2.95771	0
RAPGEF1	2889	0.160769	0.0570793	0.93532	-2.95173	0
GRIA1	2890	0.323346	0.206797	0.0942696	-2.27319	0
GRIA2	2891	0.145491	0.120481	1.30737	-2.94658	0
GRIA4	2893	0.37202	0.26443	0.355202	-2.10964	0
GRID1	2894	0.766939	0.409565	0.090867	-0.941945	0
GRID2	2895	1.4681	0.540462	0.0392255	0.91992	1
GRN	2896	0.00798	0	5.15476	-3.85687	0
GRIK1	2897	0.403029	0.358944	0.188001	-1.8934	0
GRIK2	2898	0.671026	0.349254	0.0103332	-1.24235	0
GRIK4	2900	0.474502	0.218276	0.41797	-1.93043	0
GRIK5	2901	0.067485	1.85116e-06	4.55392	-3.64785	0
GRIN1	2902	0.0296	0	9.0866	-4.23671	0
GRIN2A	2903	0.42119	0.352943	0.126732	-1.85085	0
GRIN2B	2904	0.418613	0.286871	0.158695	-1.94678	0
GRIN2C	2905	0.01784	0	6.06332	-3.93296	0
GRIN2D	2906	0.050057	0	6.84232	-3.94107	0
GRINA	2907	0.003358	0	7.99487	-4.1799	0
NR3C1	2908	0.157582	0.129939	0.273932	-2.79167	0
GRLF1	2909	0.086401	0.0527859	2.78403	-3.33913	0
GRM1	2911	0.40995	0.307065	0.234976	-1.94963	0
GRM2	2912	0.011538	0	2.99504	-3.61113	0
GRM3	2913	0.220963	0.217855	0.387453	-2.53706	0
GRM4	2914	0.133772	0.00714737	1.10839	-3.1008	0
GRM5	2915	0.555459	0.327327	0.120289	-1.56083	1
GRM6	2916	0.016795	0	2.15792	-3.50656	0
GRM7	2917	0.880291	0.411167	0.00950601	-0.658457	0
GRM8	2918	0.814496	0.412371	0.0895192	-0.823823	1
CXCL1	2919	0.001845	0	3.79389	-3.72217	0
CXCL2	2920	0.002244	0	3.4427	-3.68264	0
CXCL3	2921	0.002179	0	3.84501	-3.72698	0
GRP	2922	0.010603	0	1.20101	-3.41636	0
PDIA3	2923	0.026215	0	4.64395	-3.75694	0
GRSF1	2926	0.024129	0	2.07581	-3.47992	0
GSK3A	2931	0.012399	0	6.72781	-4.01901	0
GSK3B	2932	0.266968	0.133828	0.935425	-2.59632	0
GSN	2934	0.13136	4.13843e-06	1.51605	-3.16069	0
GSPT1	2935	0.043401	0	2.32309	-3.46075	0
GSR	2936	0.049009	0	1.81875	-3.39188	0
GSS	2937	0.027366	0	3.9777	-3.68101	0
GSTA1	2938	0.01227	0	2.35977	-3.53961	0
GSTA2	2939	0.013144	0	2.36345	-3.53791	0
GSTA3	2940	0.013053	0	2.22742	-3.52319	0
GSTA4	2941	0.01739	0	2.60227	-3.55393	0
GSTM1	2944	0.005926	0	6.72958	-4.03476	0
GSTM2	2946	0.019206	0	6.14353	-3.93848	0
GSTM3	2947	0.00658	0	5.89748	-3.94181	0
GSTM4	2948	0.009423	0	6.79827	-4.0339	0
GSTM5	2949	0.006024	0	6.33934	-3.99167	0
GSTP1	2950	0.002838	0	6.81272	-4.05132	0
GSTT1	2952	0.008146	0	3.78391	-3.70592	0
GSTT2	2953	0.003793	0	3.92798	-3.73221	0
GSTZ1	2954	0.010587	0	4.32781	-3.75979	0
MSH6	2956	0.023872	0	1.47703	-3.41477	0
GTF2A1	2957	0.041182	0	0.961705	-3.31657	0
GTF2A2	2958	0.018628	0	1.86709	-3.47022	0
GTF2B	2959	0.038981	0.00118418	1.70719	-3.40219	0
GTF2E1	2960	0.040359	0	1.84764	-3.41585	0
GTF2E2	2961	0.079708	0.00381983	1.46495	-3.27425	0
GTF2F1	2962	0.013712	0	6.0547	-3.94193	0
GTF2F2	2963	0.163566	0.0738312	0.962948	-2.92618	0
GTF2H1	2965	0.044435	0	3.30679	-3.5663	0
GTF2H3	2967	0.026954	0	4.53685	-3.74341	0
GTF2H4	2968	0.006838	0	6.24796	-3.97968	0
GTF2I	2969	0.102993	0.00836236	2.46015	-3.32165	0
GTF3A	2971	0.011166	0	2.26668	-3.53204	0
BRF1	2972	0.091707	0	2.55563	-3.37018	0
GUCY1B2	2974	0.071374	0	0.634217	-3.20803	0
GTF3C1	2975	0.089317	0	0.949065	-3.19948	0
GTF3C2	2976	0.031148	0	8.77431	-4.1987	0
GUCY1A2	2977	0.331262	0.185486	0.121856	-2.28501	0
GUCA1A	2978	0.024621	0	3.74742	-3.66232	1
GUCA1B	2979	0.011673	0	4.2708	-3.75092	1
GUCA2B	2981	0.002404	0	2.00796	-3.52468	0
GUCY1A3	2982	0.063899	0.00665332	2.01636	-3.36911	1
GUCY1B3	2983	0.047842	0	2.51855	-3.47154	0
GUCY2C	2984	0.083854	0	1.41028	-3.26327	0
GUK1	2987	0.008671	0	3.45867	-3.66894	0
GUSB	2990	0.021574	0	1.59726	-3.4335	0
GYG1	2992	0.036045	0	1.93937	-3.43629	0
GYPA	2993	0.144648	0.21783	1.75622	-2.87085	0
GYPB	2994	0.02324	0	2.55508	-3.53469	0
GYPC	2995	0.040563	0.00561269	0.322663	-3.24055	0
GYPE	2996	0.034698	0.00297195	1.82656	-3.42326	0
GYS1	2997	0.025168	0	9.81835	-4.32773	0
GYS2	2998	0.068659	0.00149332	2.15675	-3.37982	0
GZMH	2999	0.003172	0	4.99418	-3.8508	0
GUCY2D	3000	0.017671	0	7.82117	-4.12642	0
GZMA	3001	0.007588	0	3.05066	-3.62674	0
GZMB	3002	0.003271	0	4.53327	-3.79994	0
GZMK	3003	0.009854	0	2.28928	-3.53767	0
GZMM	3004	0.005893	0	7.80612	-4.15307	0
H1F0	3005	0.00233	0	7.13781	-4.08824	0
HIST1H1C	3006	0.000732	0	12.4896	-4.67983	0
HIST1H1D	3007	0.000777	0	15.8579	-5.04964	0
HIST1H1E	3008	0.000785	0	14.6637	-4.91847	0
HIST1H1B	3009	0.00079	0	7.1717	-4.09566	0
HIST1H1T	3010	0.000725	0	13.8002	-4.82379	0
HIST1H2AE	3012	0.000564	0	16.3153	-5.10039	0
H2AFX	3014	0.001593	0	10.6122	-4.47158	0
H2AFZ	3015	0.00227	0	2.46434	-3.57513	0
HIST1H2BD	3017	0.013228	0	13.8574	-4.80002	0
HIST1H2BB	3018	0.000431	0	12.529	-4.68488	0
H3F3A	3020	0.009283	0	2.68562	-3.58257	0
H3F3B	3021	0.003346	0	8.61785	-4.24834	0
HABP2	3026	0.036583	0	1.48758	-3.38538	0
HAGH	3029	0.018092	0	9.02282	-4.25737	0
HADHA	3030	0.054091	0	2.26935	-3.42915	0
HADHB	3032	0.045718	0	2.68024	-3.4944	0
HADH	3033	0.045392	0	1.47524	-3.36285	0
HAL	3034	0.02293	0	2.38504	-3.51676	0
HARS	3035	0.017482	0	9.42887	-4.30343	0
HAS1	3036	0.010857	0	5.25001	-3.86042	0
HAS2	3037	0.02836	0	0.080164	-3.25058	0
HAS3	3038	0.01246	0	3.52307	-3.66691	0
HBA1	3039	0.000842	0	9.04919	-4.30173	0
HBA2	3040	0.004675	0	8.81999	-4.26735	0
HBM	3042	0.000795	0	8.94628	-4.29054	0
HBB	3043	0.007954	0	5.77986	-3.92559	0
HBD	3045	0.0018	0	6.21584	-3.98826	0
HBE1	3046	0.237303	0.460522	4.76698	-2.66206	0
HBG1	3047	0.001586	0	6.50682	-4.02073	0
HBG2	3048	0.39149	0.423968	3.87897	-2.24163	0
HBZ	3050	0.001651	0	8.54895	-4.24485	0
SERPIND1	3053	0.013626	0	3.34187	-3.64421	0
HCK	3055	0.049601	0	2.80275	-3.49853	0
HCLS1	3059	0.029546	0	2.87183	-3.55432	0
HCRT	3060	0.001393	0	9.5357	-4.35384	0
HCRTR2	3062	0.108348	0.0798377	0.153254	-2.96215	0
HTT	3064	0.16928	0	1.05297	-3.01869	0
HDAC1	3065	0.041517	0	4.0039	-3.64987	0
HDAC2	3066	0.035028	0	0.57591	-3.28899	0
HDC	3067	0.023781	0	1.96096	-3.46814	0
HDGF	3068	0.024819	0	7.29565	-4.05152	0
HDLBP	3069	0.088576	0.0312018	2.59724	-3.34155	0
HELLS	3070	0.056314	0	1.57525	-3.34758	0
NCKAP1L	3071	0.045405	0	3.17446	-3.54943	0
HEXA	3073	0.032743	0	2.32413	-3.48648	0
HEXB	3074	0.081266	0.0379108	1.53128	-3.2333	0
CFH	3075	0.095627	4.52512e-05	1.38552	-3.23219	0
HFE	3077	0.007961	0	12.5648	-4.67071	0
CFHR1	3078	0.053028	0.0330998	2.24306	-3.38562	1
CFHR2	3080	0.015423	0	2.83963	-3.58473	0
HGD	3081	0.054314	0	1.94994	-3.39354	0
HGF	3082	0.068009	0	0.161644	-3.16422	0
HGFAC	3083	0.007488	0	2.89171	-3.60952	0
NRG1	3084	1.1035	0.706915	0.030646	0.261718	0
HHEX	3087	0.005728	0	1.68175	-3.48087	0
HIC1	3090	0.005534	0	4.52933	-3.79407	0
HIF1A	3091	0.052738	0.00217634	0.929647	-3.28243	0
HIP1	3092	0.204871	0.25195	1.10384	-2.60992	0
UBE2K	3093	0.084747	0.0240082	1.23759	-3.21082	0
HINT1	3094	0.00616	0	0.65546	-3.36712	0
HIVEP1	3096	0.152509	0.101979	0.250986	-2.83784	0
HIVEP2	3097	0.193735	0.207277	0.221342	-2.59807	0
HK1	3098	0.131882	0	1.99483	-3.21202	0
HK2	3099	0.0607	0	1.66821	-3.34725	0
HK3	3101	0.018446	0	3.67196	-3.66887	0
ZBTB48	3104	0.009284	0	6.26914	-3.97612	0
HLA-A	3105	0.003329	0	3.98987	-3.74012	0
HLA-B	3106	0.086255	0.163063	4.95813	-3.43433	0
HLA-C	3107	0.086841	0.162228	4.97004	-3.43532	0
HLA-DMA	3108	0.004459	0	7.98996	-4.17671	0
HLA-DMB	3109	0.006408	0	7.76404	-4.14721	0
MNX1	3110	0.016602	0	1.40347	-3.42417	0
HLA-DOA	3111	0.00543	0	7.55782	-4.12692	0
HLA-DOB	3112	0.004286	0	8.04859	-4.18356	1
HLA-DPA1	3113	0.011749	0	7.21668	-4.07426	0
HLA-DPB1	3115	0.011217	0	7.49676	-4.1063	0
HLA-DQA1	3117	0.009657	0	6.27806	-3.97621	0
HLA-DQB1	3119	0.00681	0	6.3586	-3.9919	0
HLA-DQB2	3120	0.007456	0	6.55075	-4.01145	0
HLA-DRA	3122	0.005178	0	6.06021	-3.96305	0
HLA-DRB1	3123	0.067879	0.0798172	4.65822	-3.5542	0
HLA-DRB5	3127	0.072409	0.0869728	4.55846	-3.52302	0
HLF	3131	0.060106	0.0510697	0.729816	-3.17897	0
HLA-E	3133	0.003823	0	5.67361	-3.92385	0
HLA-F	3134	0.003957	0	4.34695	-3.77783	0
HLA-G	3135	0.004144	0	3.70317	-3.70668	0
MR1	3140	0.021495	0	1.12185	-3.38148	0
HLCS	3141	0.239315	0.206779	0.729331	-2.54495	0
HLX	3142	0.005658	0	1.09595	-3.4167	0
HMBS	3145	0.008673	0	10.1002	-4.39833	0
HMGB1	3146	0.158632	0.340314	0.614327	-2.55198	0
HMGB2	3148	0.002806	0	3.44529	-3.68157	0
HMGN1	3150	0.00703	0	2.21441	-3.53624	0
HMGN2	3151	0.004232	0	4.70458	-3.81644	0
HMGCL	3155	0.036744	0	5.08921	-3.78054	0
HMGCR	3156	0.024827	0	1.25514	-3.38811	0
HMGCS1	3157	0.024103	0	1.8579	-3.45605	0
HMGCS2	3158	0.020516	0	2.44652	-3.52931	0
HMGA1	3159	0.009359	0	2.36811	-3.54752	0
HMMR	3161	0.031285	0	2.01942	-3.45652	0
HMOX1	3162	0.013108	0	2.49423	-3.55236	0
HMOX2	3163	0.03563	0	4.74631	-3.74556	0
NR4A1	3164	0.021789	0	3.6446	-3.65783	0
HMX2	3167	0.002551	0	2.37573	-3.56472	0
FOXA1	3169	0.005299	0	0.394515	-3.34053	0
FOXA2	3170	0.00428	0	0.424487	-3.34627	0
FOXA3	3171	0.009538	0	7.739	-4.13694	0
HNF4A	3172	0.07559	0.0414975	2.14596	-3.30977	0
HNF4G	3174	0.158791	0.150103	0.0801873	-2.74117	0
ONECUT1	3175	0.032857	0.0129469	0.512258	-3.27033	0
HNMT	3176	0.052345	0	0.142615	-3.19978	0
SLC29A2	3177	0.009654	0	9.96465	-4.38109	0
HNRNPA1	3178	0.006386	0	5.78549	-3.92998	0
HNRNPA2B1	3181	0.010858	0	2.42598	-3.55027	0
HNRPAB	3182	0.006677	0	4.15455	-3.75016	0
HNRNPC	3183	0.060343	0.00653093	2.73637	-3.45689	0
HNRPD	3184	0.020683	0	1.18967	-3.39088	0
HNRPF	3185	0.023632	0	1.69626	-3.43943	0
HNRPH1	3187	0.010492	0	2.86858	-3.59976	0
HNRPH3	3189	0.011186	0	3.83121	-3.70381	0
HNRPK	3190	0.012572	0	2.76293	-3.58316	0
HNRNPL	3191	0.022926	0	5.91341	-3.90427	0
HNRNPU	3192	0.014226	0	0.77789	-3.36118	0
TLX2	3196	0.002762	0	9.9101	-4.39166	0
HOXA1	3198	0.003012	0	6.10659	-3.97335	0
HOXA2	3199	0.002422	0	6.50569	-4.0186	0
HOXA3	3200	0.020831	0	6.49093	-3.97273	0
[truncated: 12,566 more rows]
